# Supplementary material for: S1P-S1PR1 signaling impairs CD8+ T cell metabolism and effector function in tumors
Source: EMBO Rep. 2026 Mar 19;27(8):2000–28. doi: 10.1038/s44319-026-00734-3 (PMC13121723; doi:10.1038/s44319-026-00734-3)
Supplement: Supplementary file 2 — Source data Fig. 1 [file 44319_2026_734_MOESM2_ESM.zip]

Archive with 48 entries (25 files):
- Figure 1/
- Figure 1/1 A/
- Figure 1/1S/
- Figure 1/1H/
- Figure 1/1O/
- Figure 1/1F/
- Figure 1/1R/
- Figure 1/1G/
- Figure 1/1N/
- Figure 1/1I/
- Figure 1/1 E/
- Figure 1/1L/
- Figure 1/1K/
- Figure 1/1B/
- Figure 1/1P/
- Figure 1/1D/
- Figure 1/1C/
- Figure 1/1J/
- Figure 1/1M/
- Figure 1/1Q/
- Figure 1/1 A/Fig 1A.xlsx
- Figure 1/1S/Fig 1S.xlsx
- Figure 1/1H/Fig 1H.xlsx
- Figure 1/1O/Fig 1O.xlsx
- Figure 1/1F/Fig 1F.xlsx
- Figure 1/1R/Fig 1R.xlsx
- Figure 1/1G/Expression of diffrent S1P receptors.pzfx
- Figure 1/1G/Data/
- Figure 1/1N/Fig 1N.xlsx
- Figure 1/1I/Fig 1I.xlsx
- Figure 1/1 E/Fig 1E.xlsx
- Figure 1/1L/Fig 1L.xlsx
- Figure 1/1K/Fig 1K.xlsx
- Figure 1/1B/Fig 1B.xlsx
- Figure 1/1P/Fig 1P.xlsx
- Figure 1/1D/Fig 1D.xlsx
- Figure 1/1C/Fig 1C.xlsx
- Figure 1/1J/Fig 1J.xlsx
- Figure 1/1M/Fig 1M.xlsx
- Figure 1/1Q/Fig 1Q.xlsx
- Figure 1/1G/Data/RT 1/
- Figure 1/1G/Data/RT 2/
- Figure 1/1G/Data/RT 1/S1PR1 AND ACLY 2021-11-08 -  Quantification Cq Results.xlsx
- __MACOSX/Figure 1/1G/Data/RT 1/._S1PR1 AND ACLY 2021-11-08 -  Quantification Cq Results.xlsx
- Figure 1/1G/Data/RT 1/08.11.21 RT S1PR1 Analysed.xlsx
- __MACOSX/Figure 1/1G/Data/RT 1/._08.11.21 RT S1PR1 Analysed.xlsx
- Figure 1/1G/Data/RT 2/MOUSE S1PR 0810 -  Quantification Cq Results.xlsx
- Figure 1/1G/Data/RT 2/8.10.21 analysed.xlsx
