# Supplementary material for: S1P-S1PR1 signaling impairs CD8+ T cell metabolism and effector function in tumors
Source: EMBO Rep. 2026 Mar 19;27(8):2000–28. doi: 10.1038/s44319-026-00734-3 (PMC13121723; doi:10.1038/s44319-026-00734-3)
Supplement: Supplementary file 2 — Source data Fig. 1 [file 44319_2026_734_MOESM2_ESM.zip › Figure 1/1 A/Fig 1A.xlsx]

## Sheet: Sheet1
		S1PR1 MFI			Statistical analysis
		Spleen	Tumor			p value	p value summary
		789	1102		Tumor	0.0336	*
		661	991		vs
		962	1289		Spleen
		994	1113
