# Supplementary material for: S1P-S1PR1 signaling impairs CD8+ T cell metabolism and effector function in tumors
Source: EMBO Rep. 2026 Mar 19;27(8):2000–28. doi: 10.1038/s44319-026-00734-3 (PMC13121723; doi:10.1038/s44319-026-00734-3)
Supplement: Supplementary file 2 — Source data Fig. 1 [file 44319_2026_734_MOESM2_ESM.zip › Figure 1/1S/Fig 1S.xlsx]

## Sheet: Sheet1
	Spare respiratory capacity (pmol O2/min)				Statistical analysis
	Control	S1P				p value	p value summary
	144.64	88.93			S1P	0.0021	**
	112.96	67.23			vs.
	151.29	64.09			Control
	126.48	39.01
