# Supplementary material for: S1P-S1PR1 signaling impairs CD8+ T cell metabolism and effector function in tumors
Source: EMBO Rep. 2026 Mar 19;27(8):2000–28. doi: 10.1038/s44319-026-00734-3 (PMC13121723; doi:10.1038/s44319-026-00734-3)
Supplement: Supplementary file 2 — Source data Fig. 1 [file 44319_2026_734_MOESM2_ESM.zip › Figure 1/1H/Fig 1H.xlsx]

## Sheet: Sheet1
	S1PR1 MFI					Statistical Analysis
	0 hr	24 hr	48 hr	72 hr		Dunnett's multiple comparisons test	Mean Diff.	95.00% CI of diff.	Below threshold?	Summary	Adjusted P Value
	92.4	138	251	842		0 hr vs. 24 hr	-38.33	-112.5 to 35.79	No	ns	0.3678
	78.9	124	249	730		0 hr vs. 48 hr	-159.6	-233.8 to -85.51	Yes	***	0.0007
	71.8	96.1	222	780		0 hr vs. 72 hr	-703	-777.1 to -628.8	Yes	****	<0.0001
