# Supplementary material for: S1P-S1PR1 signaling impairs CD8+ T cell metabolism and effector function in tumors
Source: EMBO Rep. 2026 Mar 19;27(8):2000–28. doi: 10.1038/s44319-026-00734-3 (PMC13121723; doi:10.1038/s44319-026-00734-3)
Supplement: Supplementary file 2 — Source data Fig. 1 [file 44319_2026_734_MOESM2_ESM.zip › Figure 1/1O/Fig 1O.xlsx]

## Sheet: Sheet1
		Gene name	Control				S1P					HK2	P value	P value summary
		Hk2	1	1	1.2	1.36	0.7	0.4	0.9	0.87		Control	0.0262	*
		Glut1	1	0.93	1	1	0.76	0.77	0.77	0.34		vs
		Pfk	1.87	2.48	2.45	1.08	1.3	1.48	0.41	0.89		S1P
		Enol	1	1	1.03	1.24	0.64	0.57	0.28	0.89
		Ldha	1	0.75	1.16	1	0.44	0.38	0.76	0.74		Glut1	P value	P value summary
												Control	0.0245	*
												vs
												S1P
												Pfk	P value	P value summary
												Control	0.0096	**
												vs
												S1P
												Enol	P value	P value summary
												Control	0.0142	*
												vs
												S1P
												Ldha	P value	P value summary
												Control	0.0022	**
												vs
												S1P
