# Supplementary material for: S1P-S1PR1 signaling impairs CD8+ T cell metabolism and effector function in tumors
Source: EMBO Rep. 2026 Mar 19;27(8):2000–28. doi: 10.1038/s44319-026-00734-3 (PMC13121723; doi:10.1038/s44319-026-00734-3)
Supplement: Supplementary file 2 — Source data Fig. 1 [file 44319_2026_734_MOESM2_ESM.zip › Figure 1/1F/Fig 1F.xlsx]

## Sheet: Sheet1
	S1PR1 MFI
	PD1-Tim3-	PD1+Tim3+		Statistical analysis
	564	1148			p value	p value summary
	598	1376		PD1+Tim3+	<0.0001	****
	524	1482		vs.
	678	1068		PD1-Tim3-
	658	996
	717	1443
	719	921
