# Supplementary material for: S1P-S1PR1 signaling impairs CD8+ T cell metabolism and effector function in tumors
Source: EMBO Rep. 2026 Mar 19;27(8):2000–28. doi: 10.1038/s44319-026-00734-3 (PMC13121723; doi:10.1038/s44319-026-00734-3)
Supplement: Supplementary file 2 — Source data Fig. 1 [file 44319_2026_734_MOESM2_ESM.zip › Figure 1/1R/Fig 1R.xlsx]

## Sheet: Sheet1
		Maximal respiratory capacity (pmol O2/min)
		Control	S1P		Statistical analysis
		250.84	154.81			p value	p value summary
		279.18	142.4		S1P	0.0013	**
		195.97	119.63		vs.
		252.16	126.81		Control
