# Supplementary material for: S1P-S1PR1 signaling impairs CD8+ T cell metabolism and effector function in tumors
Source: EMBO Rep. 2026 Mar 19;27(8):2000–28. doi: 10.1038/s44319-026-00734-3 (PMC13121723; doi:10.1038/s44319-026-00734-3)
Supplement: Supplementary file 2 — Source data Fig. 1 [file 44319_2026_734_MOESM2_ESM.zip › Figure 1/1I/Fig 1I.xlsx]

## Sheet: Sheet1
	% Of cytokine production
	IFN-γ		GZMB		TNF-α			Statistical analysis
	Control	S1P	Control	S1P	Control	S1P			p value	p value summary		p value	p value summary		p value	p value summary
	55.4	45.4	69.8	29.2	41.4	15.3		IFN-γ	0.0082	**	GZMB	0.0004	***	TNF-α	<0.0001	****
	37.8	29	59.3	33.5	49.4	10		S1P			S1P			S1P
	50.8	36.5	71.9	54.8	41.5	14.6		vs.			vs.			vs.
	50.7	30.9	59.9	50.6	48	25.9		Control			Control			Control
	46.8	42.4	73.6	54.1	55.2	21
	58.9	41.3	79.8	48.3	56	26.3
	47.6	44.1	70.4	50.8	27.3	8.5
