# Supplementary material for: S1P-S1PR1 signaling impairs CD8+ T cell metabolism and effector function in tumors
Source: EMBO Rep. 2026 Mar 19;27(8):2000–28. doi: 10.1038/s44319-026-00734-3 (PMC13121723; doi:10.1038/s44319-026-00734-3)
Supplement: Supplementary file 2 — Source data Fig. 1 [file 44319_2026_734_MOESM2_ESM.zip › Figure 1/1 E/Fig 1E.xlsx]

## Sheet: Sheet1
	S1PR1 MFI
	PD1- TIM3-	PD1+ TIM3+		Statistical analysis
	338	989			p value	p value summary
	426	1094		PD1+ TIM3+	<0.0001	****
	433	921		vs.
	522	1000		PD1- TIM3-
	447	1137
	496	1386
