# Supplementary material for: S1P-S1PR1 signaling impairs CD8+ T cell metabolism and effector function in tumors
Source: EMBO Rep. 2026 Mar 19;27(8):2000–28. doi: 10.1038/s44319-026-00734-3 (PMC13121723; doi:10.1038/s44319-026-00734-3)
Supplement: Supplementary file 2 — Source data Fig. 1 [file 44319_2026_734_MOESM2_ESM.zip › Figure 1/1K/Fig 1K.xlsx]

## Sheet: Sheet1
		% of AnnexinV+ cells
		Control	S1P		Statistical analysis
		15.83	41.33			p value	p value summary
		15.03	40.23		S1P	0.0086	**
		15.53	41.46		vs.
		38.21	55.47		Control
		37.14	53.51
