# Supplementary material for: S1P-S1PR1 signaling impairs CD8+ T cell metabolism and effector function in tumors
Source: EMBO Rep. 2026 Mar 19;27(8):2000–28. doi: 10.1038/s44319-026-00734-3 (PMC13121723; doi:10.1038/s44319-026-00734-3)
Supplement: Supplementary file 2 — Source data Fig. 1 [file 44319_2026_734_MOESM2_ESM.zip › Figure 1/1B/Fig 1B.xlsx]

## Sheet: Sheet1
	S1PR1 MFI			Statistical analysis
	Spleen	Tumor			p value	p value summary
	519	618		Tumor	0.0002	***
	530	778		vs
	321	634		Spleen
	424	743
	510	651
	414	740
