# Supplementary material for: S1P-S1PR1 signaling impairs CD8+ T cell metabolism and effector function in tumors
Source: EMBO Rep. 2026 Mar 19;27(8):2000–28. doi: 10.1038/s44319-026-00734-3 (PMC13121723; doi:10.1038/s44319-026-00734-3)
Supplement: Supplementary file 2 — Source data Fig. 1 [file 44319_2026_734_MOESM2_ESM.zip › Figure 1/1P/Fig 1P.xlsx]

## Sheet: Sheet1
		Time	OCR (pmol/min)
			CONTROL				CNTRL + S1P
		1.55	138.35	152.04	154.68	161.13	102.58	107.36	98.25	114.27
		10.38	132.81	147.64	147.14	165.23	101.53	104.8	96.97	123.78
		19.17	131.99	147.72	167.02	166.12	100.43	104.62	96.61	126.3
		28.09	51.01	50	68.88	61.43	39.14	40.26	38.14	74.56
		36.89	48.09	49.76	64.27	65.61	41.84	39.38	41.44	81.34
		45.73	45.92	50.08	62.24	67.27	39.5	36.98	40.68	84.43
		54.69	294.08	291.32	262.65	301.99	218.1	192.05	179.7	203.48
		63.52	277.45	298.93	244.78	275.44	190.46	168.89	154.35	187.05
		72.36	244.95	274.2	225.25	242.73	167.66	143.63	136.51	170.25
		81.32	26.85	14.39	50.97	49.83	34.68	26.28	32.4	76.67
		90.16	26.61	19.75	48.81	48.95	35.65	26.49	34.72	74.32
		99.01	22.77	16.97	51.58	49.42	34.8	26.13	35.78	72.1
