# Supplementary material for: S1P-S1PR1 signaling impairs CD8+ T cell metabolism and effector function in tumors
Source: EMBO Rep. 2026 Mar 19;27(8):2000–28. doi: 10.1038/s44319-026-00734-3 (PMC13121723; doi:10.1038/s44319-026-00734-3)
Supplement: Supplementary file 2 — Source data Fig. 1 [file 44319_2026_734_MOESM2_ESM.zip › Figure 1/1D/Fig 1D.xlsx]

## Sheet: Sheet1
	S1PR1 MFI			Statistical analysis
	PD1-Tim3-	PD1+Tim3+			p value	p value summary
	405	1361		PD1+Tim3+	0.0005	***
	373	1177		vs.
	429	1905		PD1-Tim3-
	456	1457
