# Supplementary material for: S1P-S1PR1 signaling impairs CD8+ T cell metabolism and effector function in tumors
Source: EMBO Rep. 2026 Mar 19;27(8):2000–28. doi: 10.1038/s44319-026-00734-3 (PMC13121723; doi:10.1038/s44319-026-00734-3)
Supplement: Supplementary file 2 — Source data Fig. 1 [file 44319_2026_734_MOESM2_ESM.zip › Figure 1/1C/Fig 1C.xlsx]

## Sheet: Sheet1
	S1PR1 MFI
	Spleen	Tumor		Statistical analysis
	397	1313			p value	p value summary
	398	1258		Tumor	<0.0001	****
	387	1301		vs
	379	1271		Spleen
	263	1054
	253	1049
	254	931
