# Supplementary material for: S1P-S1PR1 signaling impairs CD8+ T cell metabolism and effector function in tumors
Source: EMBO Rep. 2026 Mar 19;27(8):2000–28. doi: 10.1038/s44319-026-00734-3 (PMC13121723; doi:10.1038/s44319-026-00734-3)
Supplement: Supplementary file 2 — Source data Fig. 1 [file 44319_2026_734_MOESM2_ESM.zip › Figure 1/1J/Fig 1J.xlsx]

## Sheet: Sheet1
											Statistical Analysis
		Control			S1P						Šídák's multiple comparisons test	Mean Diff.	95.00% CI of diff.	Below threshold?	Summary	Adjusted P Value
	P1	1.33	1.3	1.55	3.42	3.23	3.57
	P2	1.45	1.3	1.77	3.62	4.43	5.61				Control vs S1P
	P3	3.47	3.01	3.61	11.6	13.1	10.4				P1	-2.013	-4.358 to 0.3314	No	ns	0.116
	P4	16.1	17.8	17.2	36.9	35.8	39.2				P2	-3.047	-5.391 to -0.7020	Yes	**	0.0073
	P5	71.1	70.7	70.3	37.6	36.7	34.1				P3	-8.337	-10.68 to -5.992	Yes	****	<0.0001
											P4	-20.27	-22.61 to -17.92	Yes	****	<0.0001
											P5	34.57	32.22 to 36.91	Yes	****	<0.0001
