# Supplementary material for: S1P-S1PR1 signaling impairs CD8+ T cell metabolism and effector function in tumors
Source: EMBO Rep. 2026 Mar 19;27(8):2000–28. doi: 10.1038/s44319-026-00734-3 (PMC13121723; doi:10.1038/s44319-026-00734-3)
Supplement: Supplementary file 2 — Source data Fig. 1 [file 44319_2026_734_MOESM2_ESM.zip › Figure 1/1M/Fig 1M.xlsx]

## Sheet: Sheet1
		Basal glycolysis			Statistical analysis
		Control	S1P			p value	p value summary
		26.68	18.64		S1P	0.0001	***
		25.23	15.76		vs.
		26.5	17.8		Control
		27.88	19.73
