# Supplementary material for: S1P-S1PR1 signaling impairs CD8+ T cell metabolism and effector function in tumors
Source: EMBO Rep. 2026 Mar 19;27(8):2000–28. doi: 10.1038/s44319-026-00734-3 (PMC13121723; doi:10.1038/s44319-026-00734-3)
Supplement: Supplementary file 2 — Source data Fig. 1 [file 44319_2026_734_MOESM2_ESM.zip › Figure 1/1Q/Fig 1Q.xlsx]

## Sheet: Sheet1
		Basal respiratory capacity(pmol O2/min)
		Control	S1P			Statistical analysis
		138.35	102.58				p value	p value summary
		152.04	107.36			S1P	0.0003	***
		147.14	96.97			vs.
		167.02	96.61			Control
