# Supplementary material for: S1P-S1PR1 signaling impairs CD8+ T cell metabolism and effector function in tumors
Source: EMBO Rep. 2026 Mar 19;27(8):2000–28. doi: 10.1038/s44319-026-00734-3 (PMC13121723; doi:10.1038/s44319-026-00734-3)
Supplement: Supplementary file 2 — Source data Fig. 1 [file 44319_2026_734_MOESM2_ESM.zip › Figure 1/1G/Data/RT 1/08.11.21 RT S1PR1 Analysed.xlsx]

## Sheet: Sheet1
S1PR1
	CT1	CT2	AVG CT		CT1	CT2	AVG CT	dct	ddct	fc
Day 1	27.4611	27.6691	27.5651		18.1546	17.9302	18.0424	9.52275	0	1
Day 1	29.0041	29.2316	29.1178		19.2631	19.1121	19.1876	9.93022	0.407469	0.753945
Day 2	27.0054	26.7772	26.8913		16.0083	16.2769	16.1426	10.7487	1.22594	0.427519
Day 2	26.198	25.8689	26.0334		16.0802	16.0046	16.0424	9.99103	0.468277	0.722827
Day 3	25.1041	25.0939	25.099		16.8757	17.1471	17.0114	8.08757	-1.43518	2.70416
Day 3	25.1879	25.4253	25.3066		18.0267	18.0096	18.0181	7.28848	-2.23426	4.70522
S1PR2
	CT1	CT2	AVG CT		CT1	CT2	AVG CT	dct	ddct	fc
Day 1	29.3242	29.4317	29.378		18.1546	17.9302	18.0424	11.3356	0	1
Day 1	30.4625	29.9269	30.1947		19.2631	19.1121	19.1876	11.007	-0.328527	1.25573
Day 2	28.3987	28.346	28.3724		16.0083	16.2769	16.1426	12.2298	0.894203	0.538044
Day 2	28.2996	28.8461	28.5729		16.0802	16.0046	16.0424	12.5305	1.1949	0.436818
Day 3	28.0086	28.4183	28.2134		16.8757	17.1471	17.0114	11.202	-0.133527	1.09697
Day 3	28.4968	28.8076	28.6522		18.0267	18.0096	18.0181	10.6341	-0.701501	1.6262
S1PR3
	CT1	CT2	AVG CT		CT1	CT2	AVG CT	dct	ddct	fc
Day 1	28.5434	28.455	28.4992		18.1546	17.9302	18.0424	10.4568	0	1
Day 1	29.5691	29.5133	29.5412		19.2631	19.1121	19.1876	10.3536	-0.103236	1.07418
Day 2	29.2959	28.69	28.993		16.0083	16.2769	16.1426	12.8504	2.39357	0.19031
Day 2	28.308	28.1068	28.2074		16.0802	16.0046	16.0424	12.165	1.70822	0.306038
Day 3	28.0977	28.2678	28.1827		16.8757	17.1471	17.0114	11.1713	0.714542	0.609399
Day 3	29.2996	29.2507	29.2751		18.0267	18.0096	18.0181	11.257	0.80021	0.574266
S1PR4
	CT1	CT2	AVG CT		CT1	CT2	AVG CT	dct	ddct	FC
Day 1	27.2097	27.0895	27.1496		18.1546	17.9302	18.0424	9.10722	0	1
Day 1	29.1366	28.5159	28.8262		19.2631	19.1121	19.1876	9.63858	0.53137	1.4453
Day 2	24.5932	24.4667	24.53		16.0083	16.2769	16.1426	8.38737	-0.719849	0.607161
Day 2	24.176	24.1117	24.1438		16.0802	16.0046	16.0424	8.10144	-1.00578	0.498001
Day 3	24.2969	24.37	24.3335		16.8757	17.1471	17.0114	7.32207	-1.78515	0.290146
Day 3	25.0515	25.1644	25.1079		18.0267	18.0096	18.0181	7.08978	-2.01744	0.246996
S1PR5
	CT1	CT2	AVG CT		CT1	CT2	AVG CT	dct	ddct	fc
Day 1	29.5378	29.4373	29.4876		18.1546	17.9302	18.0424	11.4452	0	1
Day 1	30.5275	30.4991	30.5133		19.2631	19.1121	19.1876	11.3257	-0.119483	0.920518
Day 2	30.1241	30.2641	30.1941		16.0083	16.2769	16.1426	14.0515	2.60634	6.08956
Day 2	29.4724	29.4716	29.472		16.0802	16.0046	16.0424	13.4296	1.98444	3.95709
Day 3	29.0743	29.1907	29.1325		16.8757	17.1471	17.0114	12.1211	0.675934	1.59763
Day 3	30.0867	30.1856	30.1362		18.0267	18.0096	18.0181	12.118	0.672863	1.59423
