# Supplementary material for: S1P-S1PR1 signaling impairs CD8+ T cell metabolism and effector function in tumors
Source: EMBO Rep. 2026 Mar 19;27(8):2000–28. doi: 10.1038/s44319-026-00734-3 (PMC13121723; doi:10.1038/s44319-026-00734-3)
Supplement: Supplementary file 2 — Source data Fig. 1 [file 44319_2026_734_MOESM2_ESM.zip › Figure 1/1G/Data/RT 2/8.10.21 analysed.xlsx]

## Sheet: Sheet1
S1PR1				B ACTIN
	CT1	CT2	AVG CT		CT1	CT2	AVG CT	Dct	ddct	FC
D0A	33.8064	33.1236	33.465		36.0538	33.6128	34.8333	-1.36825	0	1
D0B	23.1994	22.9845	23.0919		19.9176	19.8237	19.8706	3.2213	4.58955	0.0415344
D1A	28.0356	27.479	27.7573		17.2523	17.2103	17.2313	10.526	11.8943	0.000262701
D1B	28.6434	28.5342	28.5888		18.0745	17.7907	17.9326	10.6562	12.0245	0.000240037
D2A	23.96	23.77	23.865		14.56	14.46	14.51	9.355	10.7233	0.000591534
D2B	24.0864	23.5202	23.8033		14.6818	15.0035	14.8426	8.96065	10.3289	0.000777486
D3A	23.7709	23.1965	23.4837		15.8099	15.8982	15.8541	7.62963	8.99788	0.001956
D3B	23.8252	23.2373	23.5313		15.7127	14.9174	15.3151	8.21622	9.58447	0.00130253
S1PR2				B ACTIN
	CT1	CT2	AVGCT		CT1	CT2	AVG CT	dCT	ddct
D0A	34.0891	34.3737	34.2314		36.0538	33.6128	34.8333	-0.601898	0	1
D0B	31.8013	31.922	31.8616		19.9176	19.8237	19.8706	11.991	12.5929	0.000161868
D1A	30.0548	30.0426	30.0487		17.2523	17.2103	17.2313	12.8174	13.4193	9.128e-05
D1B	29.4663	29.8645	29.6654		18.0745	17.7907	17.9326	11.7328	12.3347	0.00019359
D2A	27.8329	27.774	27.8034		14.56	14.46	14.51	13.2934	13.8953	6.56273e-05
D2B	27.4877	27.914	27.7008		14.6818	15.0035	14.8426	12.8582	13.4601	8.87371e-05
D3A	27.0617	27.1019	27.0818		15.8099	15.8982	15.8541	11.2277	11.8296	0.00027475
D3B	27.1715	27.0762	27.1239		15.7127	14.9174	15.3151	11.8088	12.4107	0.000183657
S1PR1
D1A	28.0356	27.479	27.7573		17.2523	17.2103	17.2313	10.526	0	1
D1B	28.6434	28.5342	28.5888		18.0745	17.7907	17.9326	10.6562	0.130169	0.913724
D2A	23.96	23.77	23.865		14.56	14.46	14.51	9.355	-1.17104	2.25174
D2B	24.0864	23.5202	23.8033		14.6818	15.0035	14.8426	8.96065	-1.56539	2.95958
D3A	23.7709	23.1965	23.4837		15.8099	15.8982	15.8541	7.62963	-2.89641	7.44572
D3B	23.8252	23.2373	23.5313		15.7127	14.9174	15.3151	8.21622	-2.30982	4.95821
S1PR3
D0A	33.1429	34.7657	33.9543		36.0538	33.6128	34.8333	-0.878988	0	1
D0B	29.2754	29.1914	29.2334		19.9176	19.8237	19.8706	9.3628	10.2418	0.000825877
D1A	29.1075	28.7422	28.9249		17.2523	17.2103	17.2313	11.6936	12.5726	0.000164161
D1B	29.2717	29.4096	29.3406		18.0745	17.7907	17.9326	11.4081	12.2871	0.000200092
D2A	28.3321	28.2744	28.3032		14.56	14.46	14.51	13.7932	14.6722	3.83025e-05
D2B	28.5934	28.7658	28.6796		14.6818	15.0035	14.8426	13.8369	14.7159	3.71589e-05
D3A	27.6954	27.6269	27.6611		15.8099	15.8982	15.8541	11.8071	12.6861	0.000151746
D3B	28.1344	28.4617	28.2981		15.7127	14.9174	15.3151	12.983	13.862	6.71617e-05
S1PR4
D0A	35.4324	33.3955	34.4139		36.0538	33.6128	34.8333	-0.419372	0	0
D0B	25.7929	25.7186	25.7558		19.9176	19.8237	19.8706	5.88512	6.30449	6.30449
D1A	26.2599	26.3317	26.2958		17.2523	17.2103	17.2313	9.06452	9.48389	9.48389
D1B	26.9193	26.7226	26.821		18.0745	17.7907	17.9326	8.88837	9.30774	9.30774
D2A	23.2472	23.374	23.3106		14.56	14.46	14.51	8.80059	9.21997	9.21997
D2B	23.3482	23.229	23.2886		14.6818	15.0035	14.8426	8.446	8.86537	8.86537
D3A	23.7775	23.6884	23.733		15.8099	15.8982	15.8541	7.8789	8.29827	8.29827
D3B	23.5655	23.6609	23.6132		15.7127	14.9174	15.3151	8.29815	8.71752	8.71752
S1PR5
D0A	33.4549	33.9214	33.6881		36.0538	33.6128	34.8333	-1.14516	-0.725793	1.65381
D0B	28.6194	29.1317	28.8756		19.9176	19.8237	19.8706	9.00496	9.42433	0.00145544
D1A	31.424	31.8683	31.6462		17.2523	17.2103	17.2313	14.4149	14.8343	3.42326e-05
D1B	31.0566	31.1455	31.1011		18.0745	17.7907	17.9326	13.1685	13.5878	8.1218e-05
D2A	29.3838	29.997	29.6904		14.56	14.46	14.51	15.1804	15.5997	2.01378e-05
D2B	30.1428	29.6496	29.8962		14.6818	15.0035	14.8426	15.0536	15.4729	2.19878e-05
D3A	28.9153	29.0476	28.9815		15.8099	15.8982	15.8541	13.1274	13.5468	8.35642e-05
D3B	29.2704	29.3019	29.2862		15.7127	14.9174	15.3151	13.9711	14.3905	4.65624e-05

## Sheet: Sheet2
S1PR1				B ACTIN
	CT1	CT2	AVG CT		CT1	CT2	AVG CT	dct	ddct	FC
D1A	28.0356	27.479	27.7573		17.2523	17.2103	17.2313	10.526	0	1
D1B	28.6434	28.5342	28.5888		18.0745	17.7907	17.9326	10.6562	0.130169	0.913724
D2A	23.96	23.77	23.865		14.56	14.46	14.51	9.355	-1.17104	2.25174
D2B	24.0864	23.5202	23.8033		14.6818	15.0035	14.8426	8.96065	-1.56539	2.95958
D3A	23.7709	23.1965	23.4837		15.8099	15.8982	15.8541	7.62963	-2.89641	7.44572
D3B	23.8252	23.2373	23.5313		15.7127	14.9174	15.3151	8.21622	-2.30982	4.95821
S1PR2				B ACTIN
D1A	30.0548	30.0426	30.0487		17.2523	17.2103	17.2313	12.8174	0	1
D1B	29.4663	29.8645	29.6654		18.0745	17.7907	17.9326	11.7328	-1.08463	2.12084
D2A	27.8329	27.774	27.8034		14.56	14.46	14.51	13.2934	0.476002	0.718967
D2B	27.4877	27.914	27.7008		14.6818	15.0035	14.8426	12.8582	0.0407605	0.972142
D3A	27.0617	27.1019	27.0818		15.8099	15.8982	15.8541	11.2277	-1.58975	3.00997
D3B	27.1715	27.0762	27.1239		15.7127	14.9174	15.3151	11.8088	-1.00864	2.01202
S1PR3				B ACTIN
D1A	29.1075	28.7422	28.9249		17.2523	17.2103	17.2313	11.6936	0	1
D1B	29.2717	29.4096	29.3406		18.0745	17.7907	17.9326	11.4081	-0.285552	1.21888
D2A	28.3321	28.2744	28.3032		14.56	14.46	14.51	13.7932	2.0996	0.233324
D2B	28.5934	28.7658	28.6796		14.6818	15.0035	14.8426	13.8369	2.14333	0.226357
D3A	27.6954	27.6269	27.6611		15.8099	15.8982	15.8541	11.8071	0.113448	0.924376
D3B	28.1344	28.4617	28.2981		15.7127	14.9174	15.3151	12.983	1.2894	0.409122
S1PR4
D1A	26.2599	26.3317	26.2958		17.2523	17.2103	17.2313	9.06452	0	1
D1B	26.9193	26.7226	26.821		18.0745	17.7907	17.9326	8.88837	-0.176148	1.12986
D2A	23.2472	23.374	23.3106		14.56	14.46	14.51	8.80059	-0.263924	1.20074
D2B	23.3482	23.229	23.2886		14.6818	15.0035	14.8426	8.446	-0.618521	1.5353
D3A	23.7775	23.6884	23.733		15.8099	15.8982	15.8541	7.8789	-1.18562	2.27461
D3B	23.5655	23.6609	23.6132		15.7127	14.9174	15.3151	8.29815	-0.766368	1.70098
S1PR5
D1A	31.424	31.8683	31.6462		17.2523	17.2103	17.2313	14.4149	0	1
D1B	31.0566	31.1455	31.1011		18.0745	17.7907	17.9326	13.1685	-1.24643	2.37254
D2A	29.3838	29.997	29.6904		14.56	14.46	14.51	15.1804	0.765465	0.588264
D2B	30.1428	29.6496	29.8962		14.6818	15.0035	14.8426	15.0536	0.638666	0.642306
D3A	28.9153	29.0476	28.9815		15.8099	15.8982	15.8541	13.1274	-1.28752	2.44107
D3B	29.2704	29.3019	29.2862		15.7127	14.9174	15.3151	13.9711	-0.443796	1.36018
