# Supplementary material for: S1P-S1PR1 signaling impairs CD8+ T cell metabolism and effector function in tumors
Source: EMBO Rep. 2026 Mar 19;27(8):2000–28. doi: 10.1038/s44319-026-00734-3 (PMC13121723; doi:10.1038/s44319-026-00734-3)
Supplement: Supplementary file 3 — Source data Fig. 2 [file 44319_2026_734_MOESM3_ESM.zip]

Archive with 20 entries (10 files):
- Figure 2/
- Figure 2/2G/
- Figure 2/2I/
- Figure 2/2H/
- Figure 2/2A/
- Figure 2/2C/
- Figure 2/2D/
- Figure 2/2J/
- Figure 2/2E/
- Figure 2/2B/
- Figure 2/2G/Fig 2G.xlsx
- Figure 2/2G/~$tumor curve excel.xlsx
- Figure 2/2I/Fig 2I.xlsx
- Figure 2/2H/Fig 2H.xlsx
- Figure 2/2A/Fig 2A.xlsx
- Figure 2/2C/Fig 2C.xlsx
- Figure 2/2D/Fig 2D.xlsx
- Figure 2/2J/Fig 2J.xlsx
- Figure 2/2E/Fig 2E.xlsx
- Figure 2/2B/Fig 2B.xlsx
