# Supplementary material for: S1P-S1PR1 signaling impairs CD8+ T cell metabolism and effector function in tumors
Source: EMBO Rep. 2026 Mar 19;27(8):2000–28. doi: 10.1038/s44319-026-00734-3 (PMC13121723; doi:10.1038/s44319-026-00734-3)
Supplement: Supplementary file 3 — Source data Fig. 2 [file 44319_2026_734_MOESM3_ESM.zip › Figure 2/2G/Fig 2G.xlsx]

## Sheet: Sheet1
		Tumor volume in mm3									Statistical Analysis
	Days	Control				W146					Šídák's multiple comparisons test	Mean Diff.	95.00% CI of diff.	Below threshold?	Summary	Adjusted P Value
	0	104.484	165.093	303.705	210.405	139.465	150.435	162.456	129.6
	1	251.256	306.56	369.664	313.6	178.024	207.831	206.681	205.234		Control vs W146
	3	355.008	436.5	338.688	343.188	260.34	215.136	250.377	230.625		0	50.43	-258.8 to 359.7	No	ns	0.9997
	6	775	670.942	850	900	298.125	365.598	301.18	351.096		1	110.8	-198.4 to 420.1	No	ns	0.9497
	9	1039.36	1309.75	1249.88	1056.76	361.644	439.282	458.946	432.127		3	129.2	-180.0 to 438.5	No	ns	0.8877
	12	1122.49	1400.39	1487	1272.51	453.763	0	498.376	520.312		6	470	160.8 to 779.2	Yes	***	0.0006
	15	1234.82	1634	1600.15	1700	574.626	0	507.329	679.453		9	740.9	431.7 to 1050	Yes	****	<0.0001
	18	1869	1789	1943	1948	627.465	0	599.683	705.198		12	952.5	643.3 to 1262	Yes	****	<0.0001
											15	1102	792.7 to 1411	Yes	****	<0.0001
											18	1404	1095 to 1713	Yes	****	<0.0001
