# Supplementary material for: S1P-S1PR1 signaling impairs CD8+ T cell metabolism and effector function in tumors
Source: EMBO Rep. 2026 Mar 19;27(8):2000–28. doi: 10.1038/s44319-026-00734-3 (PMC13121723; doi:10.1038/s44319-026-00734-3)
Supplement: Supplementary file 3 — Source data Fig. 2 [file 44319_2026_734_MOESM3_ESM.zip › Figure 2/2H/Fig 2H.xlsx]

## Sheet: Sheet1
								Statistical Analysis
	IFN-γ		TNF-α		GZMB				P value	p value summary			P value	p value summary			P value	p value summary
	Control	W146	Control	W146	Control	W146		IFN-γ				TNF-α				GZMB
	19.3	45.8	40.2	56.3	52	71.4		W146	0.005	**		W146	0.0021	**		W146	<0.0001	****
	17.8	39.5	42.3	59.8	51.5	69.5		vs.				vs.				vs.
	22	68	41.1	52.7	53.3	70.3		Control				Control				Control
	25.7	44.6	37.7	69.5	54.3	68
