# Supplementary material for: S1P-S1PR1 signaling impairs CD8+ T cell metabolism and effector function in tumors
Source: EMBO Rep. 2026 Mar 19;27(8):2000–28. doi: 10.1038/s44319-026-00734-3 (PMC13121723; doi:10.1038/s44319-026-00734-3)
Supplement: Supplementary file 3 — Source data Fig. 2 [file 44319_2026_734_MOESM3_ESM.zip › Figure 2/2A/Fig 2A.xlsx]

## Sheet: Sheet1
												Statistical Analysis
			Tumor volume in mm3									Šídák's multiple comparisons test	Mean Diff.	95.00% CI of diff.	Below threshold?	Summary	Adjusted P Value
		Days	wild-type				Sphk1KO YUMM1.7
		0	0	0	0	0	0	0	0	0		wild-type vs SphK1KO YUMM1.7
		3	33.6	40.678	15.75	14.56	59.904	39.69	54.0225	60.54		0	0	-265.6 to 265.6	No	ns	>0.9999
		6	103.488	130.975	62.426	65.43	148.33	60	110.522	120.54		3	-21.2	-286.8 to 244.4	No	ns	>0.9999
		9	181.3	272.281	78.652	80.45	210.826	168.874	194.4	195.65		6	-7.321	-273.0 to 258.3	No	ns	>0.9999
		12	434.752	455.054	313.992	320.56	360.096	317.592	465.745	470.43		9	-13.96	-279.6 to 251.7	No	ns	>0.9999
		15	1055.75	769.896	632.557	650.98	705.672	678.654	740.096	750.43		12	20.12	-245.5 to 285.8	No	ns	>0.9999
		20	1911.51	1422.06	1787.6	1530.54	2069.25	1774.39	1689.05	1598.87		15	111.3	-154.4 to 376.9	No	ns	0.8476
												20	-137.2	-402.8 to 128.5	No	ns	0.6696
