# Supplementary material for: S1P-S1PR1 signaling impairs CD8+ T cell metabolism and effector function in tumors
Source: EMBO Rep. 2026 Mar 19;27(8):2000–28. doi: 10.1038/s44319-026-00734-3 (PMC13121723; doi:10.1038/s44319-026-00734-3)
Supplement: Supplementary file 3 — Source data Fig. 2 [file 44319_2026_734_MOESM3_ESM.zip › Figure 2/2C/Fig 2C.xlsx]

## Sheet: Sheet1
	% of CD8+ CD44+ T cells			Statistical Analysis
	wild-type	SphK1KO YUMM1.7			p value	p value Summary
	25	42		SphK1KO YUMM1.7	0.0014	**
	24.4	37		vs.
	20.8	32.9		wild-type
	17.8	34.3
