# Supplementary material for: S1P-S1PR1 signaling impairs CD8+ T cell metabolism and effector function in tumors
Source: EMBO Rep. 2026 Mar 19;27(8):2000–28. doi: 10.1038/s44319-026-00734-3 (PMC13121723; doi:10.1038/s44319-026-00734-3)
Supplement: Supplementary file 3 — Source data Fig. 2 [file 44319_2026_734_MOESM3_ESM.zip › Figure 2/2D/Fig 2D.xlsx]

## Sheet: Sheet1
		Tumor volume in mm3									Statistical Analysis
		wild-type				SPHK1KO YUMM1.7					Šídák's multiple comparisons test	Mean Diff.	95.00% CI of diff.	Below threshold?	Summary	Adjusted P Value
	Cytokine	5.23	4.97	6.27	4.09	36.23	30.3	33.8	17.1
	IFNγ+GZMb+	2.69	2.35	7.81	5.69	29.9	32.6	30.3	32.4		wild-type - SPHK1KO YUMM1.7
	TNFα+GZMb+	4.14	7.45	5.1	3.29	32.7	35.5	37.4	32.9		IFNγ+TNFα+	-27.95	-32.55 to -23.35	Yes	****	<0.0001
	IFNγ+TNFα+GZMb+	5.11687	6.01504	5.26582	5.9	30.8743	34.0974	33.1325	34.5		IFNγ+GZMb+	-26.65	-31.25 to -22.05	Yes	****	<0.0001
											TNFα+GZMb+	-29.64	-34.24 to -25.04	Yes	****	<0.0001
											IFNγ+TNFα+GZMb+	-27.24	-31.84 to -22.64	Yes	****	<0.0001
