# Supplementary material for: S1P-S1PR1 signaling impairs CD8+ T cell metabolism and effector function in tumors
Source: EMBO Rep. 2026 Mar 19;27(8):2000–28. doi: 10.1038/s44319-026-00734-3 (PMC13121723; doi:10.1038/s44319-026-00734-3)
Supplement: Supplementary file 3 — Source data Fig. 2 [file 44319_2026_734_MOESM3_ESM.zip › Figure 2/2J/Fig 2J.xlsx]

## Sheet: Sheet1
					Statistical Analysis
	Tim3 MFI					P value	p value summary
	Control	W146			W146	0.0005	***
	839	694			vs.
	824	682			Control
	829	720
	778	721
