# Supplementary material for: S1P-S1PR1 signaling impairs CD8+ T cell metabolism and effector function in tumors
Source: EMBO Rep. 2026 Mar 19;27(8):2000–28. doi: 10.1038/s44319-026-00734-3 (PMC13121723; doi:10.1038/s44319-026-00734-3)
Supplement: Supplementary file 3 — Source data Fig. 2 [file 44319_2026_734_MOESM3_ESM.zip › Figure 2/2E/Fig 2E.xlsx]

## Sheet: Sheet1
					Statistical Analysis
	% of Tim3 production				Tim3	P value	p value summary
	wild-type	SphK1KO YUMM1.7			SphK1KO YUMM1.7	<0.0001	****
	65.8	21.8			vs.
	63.1	12.8			wild-type
	64.3	11.8
	62.5	32.4
					Statistical Analysis
	% of PD1 production				PD1	P value	p value summary
	wild-type	SphK1KO YUMM1.7			SphK1KO YUMM1.7	0.707	ns
	74.4	73.7			vs.
	76.2	72.2			wild-type
	73.6	73.6
	63.6	62
