# Supplementary material for: S1P-S1PR1 signaling impairs CD8+ T cell metabolism and effector function in tumors
Source: EMBO Rep. 2026 Mar 19;27(8):2000–28. doi: 10.1038/s44319-026-00734-3 (PMC13121723; doi:10.1038/s44319-026-00734-3)
Supplement: Supplementary file 3 — Source data Fig. 2 [file 44319_2026_734_MOESM3_ESM.zip › Figure 2/2B/Fig 2B.xlsx]

## Sheet: Sheet1
		Tumor volume in mm3									Statistical Analysis
	Days	wild-type				Sphk1KO YUMM1.7					Šídák's multiple comparisons test	Mean Diff.	95.00% CI of diff.	Below threshold?	Summary	Adjusted P Value
	0	154.472	99.7272	122.077	97.5296	144.652	93.775	89.232	112.694
	3	276.281	257.129	183.75	258.096	173.225	144.284	138.618	164.775		wild-type vs SphK1KO YUMM1.7
	6	695.038	608.316	596.867	642.103	444.36	182.648	225.85	253.577		0	8.363	-198.5 to 215.2	No	ns	>0.9999
	9	930.25	819.95	1083.57	1081.89	625.513	319.39	340.59	338.98		3	88.59	-118.2 to 295.4	No	ns	0.8087
	12	1227.93	1485.34	1331.81	1394.21	788.206	614.158	516.448	491.863		6	359	152.2 to 565.8	Yes	***	0.0002
	18	1814.4	1656.2	1951.13	2059.43	1098.31	817.216	853.904	892.143		9	572.8	366.0 to 779.6	Yes	****	<0.0001
											12	757.2	550.3 to 964.0	Yes	****	<0.0001
											18	954.9	748.1 to 1162	Yes	****	<0.0001
