# Supplementary material for: S1P-S1PR1 signaling impairs CD8+ T cell metabolism and effector function in tumors
Source: EMBO Rep. 2026 Mar 19;27(8):2000–28. doi: 10.1038/s44319-026-00734-3 (PMC13121723; doi:10.1038/s44319-026-00734-3)
Supplement: Supplementary file 4 — Source data Fig. 4 [file 44319_2026_734_MOESM4_ESM.zip]

Archive with 24 entries (12 files):
- Figure 4/
- Figure 4/4E/
- Figure 4/4B/
- Figure 4/4K/
- Figure 4/4L/
- Figure 4/4J/
- Figure 4/4C/
- Figure 4/4D/
- Figure 4/4 H/
- Figure 4/4I,/
- Figure 4/4A/
- Figure 4/4F/
- Figure 4/4E/Fig 4E.xlsx
- Figure 4/4B/Fig 4B.xlsx
- Figure 4/4K/Fig 4K.xlsx
- Figure 4/4L/Fig 4L.xlsx
- Figure 4/4J/Fig 4J.xlsx
- Figure 4/4C/Fig 4C.xlsx
- Figure 4/4D/Fig 4D.xlsx
- Figure 4/4 H/~$tumor curve excel new.xlsx
- Figure 4/4 H/Fig 4H.xlsx
- Figure 4/4I,/Fig 4I.xlsx
- Figure 4/4A/Fig 4A.xlsx
- Figure 4/4F/Fig 4F.xlsx
