# Supplementary material for: S1P-S1PR1 signaling impairs CD8+ T cell metabolism and effector function in tumors
Source: EMBO Rep. 2026 Mar 19;27(8):2000–28. doi: 10.1038/s44319-026-00734-3 (PMC13121723; doi:10.1038/s44319-026-00734-3)
Supplement: Supplementary file 4 — Source data Fig. 4 [file 44319_2026_734_MOESM4_ESM.zip › Figure 4/4E/Fig 4E.xlsx]

## Sheet: Sheet1
	IFN-γ production %				Statistical Analysis
	Control	S1P	GSK+S1P		Dunnett's multiple comparisons test	Mean Diff.	95.00% CI of diff.	Below threshold?	Summary	Adjusted P Value
	87.3	52.3	64		S1P vs. Control	-25.67	-38.83 to -12.50	Yes	**	0.0025
	73	61	70		S1P vs. GSK+S1P	-11.9	-25.06 to 1.264	No	ns	0.0714
	80	50	65
	TNF-α production %				Statistical Analysis
	Control	S1P	GSK+S1P		Dunnett's multiple comparisons test	Mean Diff.	95.00% CI of diff.	Below threshold?	Summary	Adjusted P Value
	37.6	14	34.7		S1P vs. Control	-17.37	-29.57 to -5.162	Yes	*	0.0117
	24	18	30		S1P vs. GSK+S1P	-15.07	-27.27 to -2.862	Yes	*	0.0217
	35.5	13	25.5
	GZMB production %				Statistical Analysis
	Control	S1P	GSK+S1P		Dunnett's multiple comparisons test	Mean Diff.	95.00% CI of diff.	Below threshold?	Summary	Adjusted P Value
	56	30.1	55.2		S1P vs. Control	-19.73	-27.89 to -11.58	Yes	***	0.0008
	50	36.7	53.3		S1P vs. GSK+S1P	-19.1	-27.26 to -10.94	Yes	***	0.001
	52	32	47.6
