# Supplementary material for: S1P-S1PR1 signaling impairs CD8+ T cell metabolism and effector function in tumors
Source: EMBO Rep. 2026 Mar 19;27(8):2000–28. doi: 10.1038/s44319-026-00734-3 (PMC13121723; doi:10.1038/s44319-026-00734-3)
Supplement: Supplementary file 4 — Source data Fig. 4 [file 44319_2026_734_MOESM4_ESM.zip › Figure 4/4B/Fig 4B.xlsx]

## Sheet: Sheet1
	Ddit3 (FC)				Statistical Analysis
	Control	S1P	S1P+GSK		Dunnett's multiple comparisons test	Mean Diff.	95.00% CI of diff.	Below threshold?	Summary	Adjusted P Value
	1	4.35004	3.84096		S1P vs. Control	3.49	2.825 to 4.155	Yes	****	<0.0001
	1.19837	5.12765	3.89046		S1P vs. S1P+GSK	0.8954	0.2305 to 1.560	Yes	*	0.0149
	1.59	4.78	3.84
