# Supplementary material for: S1P-S1PR1 signaling impairs CD8+ T cell metabolism and effector function in tumors
Source: EMBO Rep. 2026 Mar 19;27(8):2000–28. doi: 10.1038/s44319-026-00734-3 (PMC13121723; doi:10.1038/s44319-026-00734-3)
Supplement: Supplementary file 4 — Source data Fig. 4 [file 44319_2026_734_MOESM4_ESM.zip › Figure 4/4K/Fig 4K.xlsx]

## Sheet: Sheet1
	PD1 MFI			Statistical Analysis
	Control	GSK			P value	p value summary
	2631	779		GSK	<0.0001	****
	2364	974		vs.
	2454	818		Control
	2202	895
