# Supplementary material for: S1P-S1PR1 signaling impairs CD8+ T cell metabolism and effector function in tumors
Source: EMBO Rep. 2026 Mar 19;27(8):2000–28. doi: 10.1038/s44319-026-00734-3 (PMC13121723; doi:10.1038/s44319-026-00734-3)
Supplement: Supplementary file 4 — Source data Fig. 4 [file 44319_2026_734_MOESM4_ESM.zip › Figure 4/4J/Fig 4J.xlsx]

## Sheet: Sheet1
	% of CD8+CD44+ T cells			Statistical Analysis
	Control	GSK			P value	p value summary
	12.9	22.4		GSK	0.0016	**
	10.7	19.8		vs.
	8.33	17.4		Control
	13.1	18.9
