# Supplementary material for: S1P-S1PR1 signaling impairs CD8+ T cell metabolism and effector function in tumors
Source: EMBO Rep. 2026 Mar 19;27(8):2000–28. doi: 10.1038/s44319-026-00734-3 (PMC13121723; doi:10.1038/s44319-026-00734-3)
Supplement: Supplementary file 4 — Source data Fig. 4 [file 44319_2026_734_MOESM4_ESM.zip › Figure 4/4C/Fig 4C.xlsx]

## Sheet: Sheet1
	Chop expression (Normalize to β actin)					Statistical Analysis
	si Ctrl	si Ctrl+S1P	si S1PR1	si S1PR1+S1P		Dunnett's multiple comparisons test	Mean Diff.	95.00% CI of diff.	Below threshold?	Summary	Adjusted P Value
	0.6	2.1	0.57	0.45		si Ctrl+S1P vs. si Ctrl	1.02	0.5674 to 1.473	Yes	***	0.0005
	0.86	1.6	0.68	0.84		si Ctrl+S1P vs. si S1PR1	1.243	0.7907 to 1.696	Yes	***	0.0001
	0.98	1.8	0.52	0.56		si Ctrl+S1P vs. si S1PR1+S1P	1.217	0.7641 to 1.669	Yes	***	0.0002
