# Supplementary material for: S1P-S1PR1 signaling impairs CD8+ T cell metabolism and effector function in tumors
Source: EMBO Rep. 2026 Mar 19;27(8):2000–28. doi: 10.1038/s44319-026-00734-3 (PMC13121723; doi:10.1038/s44319-026-00734-3)
Supplement: Supplementary file 4 — Source data Fig. 4 [file 44319_2026_734_MOESM4_ESM.zip › Figure 4/4D/Fig 4D.xlsx]

## Sheet: Sheet1
						Statistical Analysis
	CHOP expression (Normalize to β-Actin)					Tukey's multiple comparisons test	Mean Diff.	95.00% CI of diff.	Below threshold?	Summary	Adjusted P Value
	shCtrl	shCtrl+S1P	shS1PR1	shS1PR1+S1P		shCtrl vs. shCtrl+S1P	-0.71	-1.321 to -0.09856	Yes	*	0.0244
	0.46	1.61	0.36	0.34		shCtrl vs. shS1PR1	0.34	-0.2714 to 0.9514	No	ns	0.3478
	1.2	1.64	0.53	0.61		shCtrl vs. shS1PR1+S1P	0.3833	-0.2281 to 0.9948	No	ns	0.2614
	1.03	1.57	0.78	0.59		shCtrl+S1P vs. shS1PR1	1.05	0.4386 to 1.661	Yes	**	0.0026
						shCtrl+S1P vs. shS1PR1+S1P	1.093	0.4819 to 1.705	Yes	**	0.002
						shS1PR1 vs. shS1PR1+S1P	0.04333	-0.5681 to 0.6548	No	ns	0.9955
