# Supplementary material for: S1P-S1PR1 signaling impairs CD8+ T cell metabolism and effector function in tumors
Source: EMBO Rep. 2026 Mar 19;27(8):2000–28. doi: 10.1038/s44319-026-00734-3 (PMC13121723; doi:10.1038/s44319-026-00734-3)
Supplement: Supplementary file 4 — Source data Fig. 4 [file 44319_2026_734_MOESM4_ESM.zip › Figure 4/4 H/Fig 4H.xlsx]

## Sheet: Sheet1
		Tumor Volume in mm3									Statistical Analysis
	Days	Control				GSK					Šídák's multiple comparisons test	Mean Diff.	95.00% CI of diff.	Below threshold?	Summary	Adjusted P Value
	0	110.673	174.267	202.26	210.43	102.23	125.23	140.647	138.465
	1	194.236	303.46	350.23	330.654	239.062	240.086	244.688	239.062		Control vs GSK
	3	370.165	450.37	430.324	486.356	233.046	301.27	312.876	284.062		0	47.76	-161.6 to 257.2	No	ns	0.9971
	6	690	689.328	825	860	251.982	350.134	355.008	375.584		1	53.92	-155.5 to 263.3	No	ns	0.9934
	9	1056.88	1296.24	1145	1098.57	314.87	424.128	479.546	482.231		3	151.5	-57.91 to 360.9	No	ns	0.3054
	12	1129	1452.79	1465	1146	394.556	598.23	536.238	568.645		6	432.9	223.5 to 642.3	Yes	****	<0.0001
	15	1275.69	1739.25	1545.15	1645.23	398	669.438	672.325	663.588		9	724	514.6 to 933.4	Yes	****	<0.0001
	18	1943	1826.03	1943	1935.57	400.12	791.3	710.432	694.56		12	773.8	564.4 to 983.2	Yes	****	<0.0001
											15	950.5	741.1 to 1160	Yes	****	<0.0001
											18	1263	1053 to 1472	Yes	****	<0.0001
