# Supplementary material for: S1P-S1PR1 signaling impairs CD8+ T cell metabolism and effector function in tumors
Source: EMBO Rep. 2026 Mar 19;27(8):2000–28. doi: 10.1038/s44319-026-00734-3 (PMC13121723; doi:10.1038/s44319-026-00734-3)
Supplement: Supplementary file 4 — Source data Fig. 4 [file 44319_2026_734_MOESM4_ESM.zip › Figure 4/4I,/Fig 4I.xlsx]

## Sheet: Sheet1
	GZMB production percentage			Statistical Analysis
	Control	GSK			P value	p value summary
	25.9	52		GZMB	0.007	**
	26.6	43.4		GSK
	26.7	35.1		vs.
	28	37.5		Control
	TNF-α production percentage			Statistical Analysis
	Control	GSK			P value	p value summary
	24.3	36.1		TNF-α	<0.0001	****
	26.3	34.5		GSK
	23.8	33.5		vs.
	24.8	34.2		Control
