# Supplementary material for: S1P-S1PR1 signaling impairs CD8+ T cell metabolism and effector function in tumors
Source: EMBO Rep. 2026 Mar 19;27(8):2000–28. doi: 10.1038/s44319-026-00734-3 (PMC13121723; doi:10.1038/s44319-026-00734-3)
Supplement: Supplementary file 4 — Source data Fig. 4 [file 44319_2026_734_MOESM4_ESM.zip › Figure 4/4A/Fig 4A.xlsx]

## Sheet: Sheet1
	CHOP expression (Normalize to β-Actin)				Statistical Analysis
	Control	S1P	GSK+S1P		Dunnett's multiple comparisons test	Mean Diff.	95.00% CI of diff.	Below threshold?	Summary	Adjusted P Value
	0.83	1.14	1.01		S1P vs. Control	0.6933	0.2063 to 1.180	Yes	*	0.0116
	0.69	1.66	0.57		S1P vs. GSK+S1P	0.6833	0.1963 to 1.170	Yes	*	0.0124
	0.7	1.5	0.67
