# Supplementary material for: S1P-S1PR1 signaling impairs CD8+ T cell metabolism and effector function in tumors
Source: EMBO Rep. 2026 Mar 19;27(8):2000–28. doi: 10.1038/s44319-026-00734-3 (PMC13121723; doi:10.1038/s44319-026-00734-3)
Supplement: Supplementary file 4 — Source data Fig. 4 [file 44319_2026_734_MOESM4_ESM.zip › Figure 4/4F/Fig 4F.xlsx]

## Sheet: Sheet1
	% of Annexin+ T cells					Statistical Analysis
	Control	S1P	S1P+GSK			Tukey's multiple comparisons test	Mean Diff.	95.00% CI of diff.	Below threshold?	Summary	Adjusted P Value
	38.21	55.47	41.33			Control vs. S1P	-32.93	-53.62 to -12.24	Yes	**	0.0041
	37.14	53.51	41.7			Control vs. S1P+GSK	-10.92	-31.61 to 9.770	No	ns	0.3473
	35.6	88	51			S1P vs. S1P+GSK	22.01	1.323 to 42.70	Yes	*	0.0378
	32	77.7	52.6
