# Supplementary material for: S1P-S1PR1 signaling impairs CD8+ T cell metabolism and effector function in tumors
Source: EMBO Rep. 2026 Mar 19;27(8):2000–28. doi: 10.1038/s44319-026-00734-3 (PMC13121723; doi:10.1038/s44319-026-00734-3)
Supplement: Supplementary file 5 — Source data Fig. 5 [file 44319_2026_734_MOESM5_ESM.zip]

Archive with 21 entries (10 files):
- Figure 5/
- Figure 5/5I/
- Figure 5/5G/
- Figure 5/5A/
- Figure 5/5H/
- Figure 5/5 F/
- Figure 5/5J/
- Figure 5/5C/
- Figure 5/5D/
- Figure 5/5B/
- Figure 5/5 E/
- Figure 5/5I/Fig 5I.xlsx
- Figure 5/5G/Fig 5G.xlsx
- Figure 5/5A/Fig 5A.xlsx
- Figure 5/5H/Fig 5H.xlsx
- Figure 5/5 F/Fig 5F.xlsx
- Figure 5/5J/Fig 5J.xlsx
- Figure 5/5C/Fig 5C.xlsx
- Figure 5/5D/Fig 5D.xlsx
- Figure 5/5B/Fig 5B.xlsx
- Figure 5/5 E/Fig 5E.xlsx
