# Supplementary material for: S1P-S1PR1 signaling impairs CD8+ T cell metabolism and effector function in tumors
Source: EMBO Rep. 2026 Mar 19;27(8):2000–28. doi: 10.1038/s44319-026-00734-3 (PMC13121723; doi:10.1038/s44319-026-00734-3)
Supplement: Supplementary file 5 — Source data Fig. 5 [file 44319_2026_734_MOESM5_ESM.zip › Figure 5/5I/Fig 5I.xlsx]

## Sheet: Sheet1
	IFN-γ production				Statistical Analysis
	Control	S1P	S1P+p38i		Dunnett's multiple comparisons test	Mean Diff.	95.00% CI of diff.	Below threshold?	Summary	Adjusted P Value
	33.4	9.64	52.4		S1P vs. Control	-23.01	-25.24 to -20.77	Yes	****	<0.0001
	32.5	10.3	53		S1P vs. S1P+p38i	-42.18	-44.41 to -39.95	Yes	****	<0.0001
	32.3	11.4	49.9
	33.9	8.74	53.5
	TNF-α production				Statistical Analysis
	Control	S1P	S1P+p38i		Dunnett's multiple comparisons test	Mean Diff.	95.00% CI of diff.	Below threshold?	Summary	Adjusted P Value
	27.8	12.1	48.4		S1P vs. Control	-23.01	-25.24 to -20.77	Yes	****	<0.0001
	29.3	18.7	53.8		S1P vs. S1P+p38i	-42.18	-44.41 to -39.95	Yes	****	<0.0001
	27	11	46.2
	28.6	10.7	55.3
					Statistical Analysis
	GZMB production				Dunnett's multiple comparisons test	Mean Diff.	95.00% CI of diff.	Below threshold?	Summary	Adjusted P Value
	Control	S1P	S1P+p38i		S1P vs. Control	-22.4	-32.32 to -12.48	Yes	***	0.0004
	72.4	43.5	86.3		S1P vs. S1P+p38i	-37.93	-47.85 to -28.00	Yes	****	<0.0001
	71	62.9	88.2
	71.9	44.9	86.1
	70.8	45.2	87.6
