# Supplementary material for: S1P-S1PR1 signaling impairs CD8+ T cell metabolism and effector function in tumors
Source: EMBO Rep. 2026 Mar 19;27(8):2000–28. doi: 10.1038/s44319-026-00734-3 (PMC13121723; doi:10.1038/s44319-026-00734-3)
Supplement: Supplementary file 5 — Source data Fig. 5 [file 44319_2026_734_MOESM5_ESM.zip › Figure 5/5G/Fig 5G.xlsx]

## Sheet: Sheet1
											Statistical Analysis
	Gene Name	IgG				anti-CHOP					Šídák's multiple comparisons test	Mean Diff.	95.00% CI of diff.	Below threshold?	Summary	Adjusted P Value
	Map3k8	5.29625e-05	4.73991e-05	5.18969e-05	5.9689e-05	0.000121772	0.000131997	0.000418799	0.000301518
	Map3k13	1.73772e-05	3.41027e-05	8.8289e-05	7.23897e-05	0.000236592	0.000665189	0.000439938	0.000289559		IgG vs anti-CHOP
	Map3k15	1.07991e-05	1.83807e-05	4.97223e-05	8.19182e-05	0.000117152	0.00023842	0.000506044	0.000525808		Map3k8	-0.0001905	-0.0004308 to 4.977e-005	No	ns	0.1466
											Map3k13	-0.0003548	-0.0005951 to -0.0001145	Yes	**	0.0033
											Map3k15	-0.0003067	-0.0005470 to -6.634e-005	Yes	*	0.0105
	Gene Name	IgG				anti-CHOP					Statistical Analysis
	Map2K3	0.000342716	0.0001548	0.000271018	0.000154769	0.000197878	0.000206173	0.000271018	0.000271018		Šídák's multiple comparisons test	Mean Diff.	95.00% CI of diff.	Below threshold?	Summary	Adjusted P Value
	Map2K4	0.000939987	0.000780207	0.000772	0.0007873	0.000678335	0.00167241	0.000550116	0.000550116
	Map2K6	3.11386e-05	3.17286e-05	3.897e-05	2.157e-05	2.46015e-05	4.24506e-05	6.17258e-05	0.00011715		IgG vs anti-CHOP
											Map2K3	-5.696e-06	-0.0004308 to 0.0004194	No	ns	>0.9999
											Map2K4	-4.287e-05	-0.0004680 to 0.0003823	No	ns	0.9912
											Map2K6	-3.063e-05	-0.0004558 to 0.0003945	No	ns	0.9967
