# Supplementary material for: S1P-S1PR1 signaling impairs CD8+ T cell metabolism and effector function in tumors
Source: EMBO Rep. 2026 Mar 19;27(8):2000–28. doi: 10.1038/s44319-026-00734-3 (PMC13121723; doi:10.1038/s44319-026-00734-3)
Supplement: Supplementary file 5 — Source data Fig. 5 [file 44319_2026_734_MOESM5_ESM.zip › Figure 5/5A/Fig 5A.xlsx]

## Sheet: Sheet1
	p-p38 expression (Normalize to β-Actin)			Statistical Analysis
	Control	S1P			P Value	Summary
	0.81	1.21		S1P	0.0077	**
	0.87	1.15		vs.
	0.6	1.3		Control
