# Supplementary material for: S1P-S1PR1 signaling impairs CD8+ T cell metabolism and effector function in tumors
Source: EMBO Rep. 2026 Mar 19;27(8):2000–28. doi: 10.1038/s44319-026-00734-3 (PMC13121723; doi:10.1038/s44319-026-00734-3)
Supplement: Supplementary file 5 — Source data Fig. 5 [file 44319_2026_734_MOESM5_ESM.zip › Figure 5/5H/Fig 5H.xlsx]

## Sheet: Sheet1
	% Of Annexin+ T cells					Statistical Analysis
	Control	S1P	S1P+p38i			Dunnett's multiple comparisons test	Mean Diff.	95.00% CI of diff.	Below threshold?	Summary	Adjusted P Value
	35.1	88.2	49.1			S1P vs. Control	46.27	24.14 to 68.40	Yes	***	0.0008
	33	86.8	48.5			S1P vs. S1P+p38i	37.72	15.59 to 59.85	Yes	**	0.0029
	24.82	60	26.53
	22	65	25
