# Supplementary material for: S1P-S1PR1 signaling impairs CD8+ T cell metabolism and effector function in tumors
Source: EMBO Rep. 2026 Mar 19;27(8):2000–28. doi: 10.1038/s44319-026-00734-3 (PMC13121723; doi:10.1038/s44319-026-00734-3)
Supplement: Supplementary file 5 — Source data Fig. 5 [file 44319_2026_734_MOESM5_ESM.zip › Figure 5/5 F/Fig 5F.xlsx]

## Sheet: Sheet1
															Statistical Analysis
	Gene Name	Control				S1P				S1P+GSK					Dunnett's multiple comparisons test	Mean Diff.	95.00% CI of diff.	Below threshold?	Summary	Adjusted P Value
	Map2k3	1	0.87	1.48	1	1.79	1.64	2.23	1.71	1.67	1.33	1.93	0.86
	Map2k4	1	1.27	1	1.12	1.63	1.59	2.21	2.16	0.68	1.01	1.93	1.85		Map2k3
	Map2k6	1	1.47	1	1.11	1.96	1.84	2.5	2.59	0.88	0.89	2.31	2.4		S1P vs. Control	0.755	0.02103 to 1.489	Yes	*	0.0433
															S1P vs. S1P+GSK	0.395	-0.3390 to 1.129	No	ns	0.361
															Map2k4
															S1P vs. Control	0.8	0.06603 to 1.534	Yes	*	0.0315
															S1P vs. S1P+GSK	0.53	-0.2040 to 1.264	No	ns	0.1796
															Map2k6
															S1P vs. Control	1.078	0.3435 to 1.811	Yes	**	0.0038
															S1P vs. S1P+GSK	0.6025	-0.1315 to 1.336	No	ns	0.1172
