# Supplementary material for: S1P-S1PR1 signaling impairs CD8+ T cell metabolism and effector function in tumors
Source: EMBO Rep. 2026 Mar 19;27(8):2000–28. doi: 10.1038/s44319-026-00734-3 (PMC13121723; doi:10.1038/s44319-026-00734-3)
Supplement: Supplementary file 5 — Source data Fig. 5 [file 44319_2026_734_MOESM5_ESM.zip › Figure 5/5J/Fig 5J.xlsx]

## Sheet: Sheet1
	Time	Control				S1P				p38i
	1.46	108.64	111.55	103.82	98.1	64.02	50.29	60.94	50.23	113.71	109.35	106.13	110.64
	10.86	109.19	111.58	104.26	97.99	66.31	50.96	61.64	51.04	115.34	113.58	109.71	110.52
	20.28	108.83	112.22	104.75	99.71	67.04	52.38	61.8	50.37	117.6	115.7	109	110.33
	29.91	36.23	36.56	34.19	25.78	21.37	21.2	10.45	9.63	34.74	46	33.68	21.38
	39.32	34.69	38.49	35.34	27.28	24.08	23.86	12.94	14.46	34.96	46.23	35.99	23.68
	48.56	32.14	33.47	31.54	23	24.02	22.07	11.37	11.81	32.69	44.93	34.84	25.23
	57.99	79.68	91.37	81.78	70.39	62.15	70.55	50.5	49.73	90.22	106.28	81.81	67.99
	67.4	71.11	84.56	73.28	65.33	58.33	67.71	45.91	47.05	84.67	98.69	75.03	60.56
	76.88	67.59	78.75	69.99	61.82	57.02	66.28	44.01	45.05	79.18	94.95	67.37	55.63
	86.32	31.9	18.04	27.83	10.21	14.74	17	0.87	7.13	16.65	46.19	15.09	10.52
	95.75	23.84	15.57	23.31	7.75	14.84	16.82	-1.15	5.12	14.01	44.54	12.59	9.04
	105.17	22.67	14.22	23.35	4.75	12.25	16	-3.03	4.65	12.61	43.52	12.75	8.14
