# Supplementary material for: S1P-S1PR1 signaling impairs CD8+ T cell metabolism and effector function in tumors
Source: EMBO Rep. 2026 Mar 19;27(8):2000–28. doi: 10.1038/s44319-026-00734-3 (PMC13121723; doi:10.1038/s44319-026-00734-3)
Supplement: Supplementary file 5 — Source data Fig. 5 [file 44319_2026_734_MOESM5_ESM.zip › Figure 5/5C/Fig 5C.xlsx]

## Sheet: Sheet1
	p-p38 expression (Normalize to β-Actin)					Statistical Analysis
	shCtrl	shCtrl+ S1P	shS1PR1	shS1PR1+S1P		Dunnett's multiple comparisons test	Mean Diff.	95.00% CI of diff.	Below threshold?	Summary	Adjusted P Value
	1.1	1.35	0.7	0.9		shCtrl+ S1P vs. shCtrl	0.4033	0.06936 to 0.7373	Yes	*	0.0209
	1	1.44	0.8	0.5		shCtrl+ S1P vs. shS1PR1	0.7767	0.4427 to 1.111	Yes	***	0.0004
	1	1.52	0.48	0.8		shCtrl+ S1P vs. shS1PR1+S1P	0.7033	0.3694 to 1.037	Yes	***	0.0008
