# Supplementary material for: S1P-S1PR1 signaling impairs CD8+ T cell metabolism and effector function in tumors
Source: EMBO Rep. 2026 Mar 19;27(8):2000–28. doi: 10.1038/s44319-026-00734-3 (PMC13121723; doi:10.1038/s44319-026-00734-3)
Supplement: Supplementary file 5 — Source data Fig. 5 [file 44319_2026_734_MOESM5_ESM.zip › Figure 5/5D/Fig 5D.xlsx]

## Sheet: Sheet1
	p-p38 expression(Normalize to β-Actin					Statistical Analysis
	Control	S1P	S1P+GSK			Dunnett's multiple comparisons test	Mean Diff.	95.00% CI of diff.	Below threshold?	Summary	Adjusted P Value
	0.55	1.43	0.96			S1P vs. Control	0.8367	0.6013 to 1.072	Yes	***	0.0001
	0.61	1.41	1.11			S1P vs. S1P+GSK	0.49	0.2547 to 0.7253	Yes	**	0.0018
	0.66	1.49	0.79
