# Supplementary material for: S1P-S1PR1 signaling impairs CD8+ T cell metabolism and effector function in tumors
Source: EMBO Rep. 2026 Mar 19;27(8):2000–28. doi: 10.1038/s44319-026-00734-3 (PMC13121723; doi:10.1038/s44319-026-00734-3)
Supplement: Supplementary file 5 — Source data Fig. 5 [file 44319_2026_734_MOESM5_ESM.zip › Figure 5/5B/Fig 5B.xlsx]

## Sheet: Sheet1
	p-p38 expression (Normalize to β-Actin)					Statistical Analysis
	si Ctrl	si Ctrl+S1P	si S1P	si S1PR1+S1P		Dunnett's multiple comparisons test	Mean Diff.	95.00% CI of diff.	Below threshold?	Summary	Adjusted P Value
	32	54	10	3		si Ctrl+S1P vs. si Ctrl	17.33	8.406 to 26.26	Yes	**	0.0013
	40	50	8	2		si Ctrl+S1P vs. si S1P	42.67	33.74 to 51.59	Yes	****	<0.0001
	28	48	6	7		si Ctrl+S1P vs. si S1PR1+S1P	46.67	37.74 to 55.59	Yes	****	<0.0001
