# Supplementary material for: S1P-S1PR1 signaling impairs CD8+ T cell metabolism and effector function in tumors
Source: EMBO Rep. 2026 Mar 19;27(8):2000–28. doi: 10.1038/s44319-026-00734-3 (PMC13121723; doi:10.1038/s44319-026-00734-3)
Supplement: Supplementary file 5 — Source data Fig. 5 [file 44319_2026_734_MOESM5_ESM.zip › Figure 5/5 E/Fig 5E.xlsx]

## Sheet: Sheet1
															Statistical Analysis
	Gene Name	Control				S1P				S1P+GSK					Tukey's multiple comparisons test	Mean Diff.	95.00% CI of diff.	Below threshold?	Summary	Adjusted P Value
	Map3k1	1	1.24	1	1.13	2.56	4.1	1.48	1.5	2.92	1.99	1.06	1
	Map3k8	1	1.21	1	0.84	2.66	4.24	1.93	3.06	2.4	1.9	1.12	0.63		Map3k1
	Map3K13	1	1.5	1	0.85	3.22	5.31	4.44	6.93	1.77	3.79	2.48	1.49		Control vs. S1P	-1.318	-2.746 to 0.1114	No	ns	0.0762
	Map3k15	1	1.18	1	0.93	2.82	4.77	1.49	2.29	1.78	3.32	2.1	1.45		Control vs. S1P+GSK	-0.65	-2.079 to 0.7789	No	ns	0.5175
	Map3k20	1	1.17	1	0.91	1.74	2.84	2.05	2.1	1.52	1.26	1.87	1.63		S1P vs. S1P+GSK	0.6675	-0.7614 to 2.096	No	ns	0.4996
															Map3k8
															Control vs. S1P	-1.96	-3.389 to -0.5311	Yes	**	0.0049
															Control vs. S1P+GSK	-0.5	-1.929 to 0.9289	No	ns	0.6754
															S1P vs. S1P+GSK	1.46	0.03114 to 2.889	Yes	*	0.0443
															Map3K13
															Control vs. S1P	-3.888	-5.316 to -2.459	Yes	****	<0.0001
															Control vs. S1P+GSK	-1.295	-2.724 to 0.1339	No	ns	0.0827
															S1P vs. S1P+GSK	2.593	1.164 to 4.021	Yes	***	0.0002
															Map3k15
															Control vs. S1P	-1.815	-3.244 to -0.3861	Yes	**	0.0097
															Control vs. S1P+GSK	-1.135	-2.564 to 0.2939	No	ns	0.1434
															S1P vs. S1P+GSK	0.68	-0.7489 to 2.109	No	ns	0.4869
															Map3k20
															Control vs. S1P	-1.163	-2.591 to 0.2664	No	ns	0.1309
															Control vs. S1P+GSK	-0.55	-1.979 to 0.8789	No	ns	0.6226
															S1P vs. S1P+GSK	0.6125	-0.8164 to 2.041	No	ns	0.5565
