# Supplementary material for: S1P-S1PR1 signaling impairs CD8+ T cell metabolism and effector function in tumors
Source: EMBO Rep. 2026 Mar 19;27(8):2000–28. doi: 10.1038/s44319-026-00734-3 (PMC13121723; doi:10.1038/s44319-026-00734-3)
Supplement: Supplementary file 6 — Source data Fig. 6 [file 44319_2026_734_MOESM6_ESM.zip]

Archive with 20 entries (10 files):
- Figure 6/
- Figure 6/6F/
- Figure 6/6H/
- Figure 6/6G/
- Figure 6/6B/
- Figure 6/6L/
- Figure 6/6K/
- Figure 6/6J/
- Figure 6/6D/
- Figure 6/6C/
- Figure 6/6F/Fig 6F.xlsx
- Figure 6/6H/Fig 6H.xlsx
- Figure 6/6G/Fig 6G.xlsx
- Figure 6/6B/Fig 6B.xlsx
- Figure 6/6B/~$tumor curve excel new 2.xlsx
- Figure 6/6L/Fig 6L.xlsx
- Figure 6/6K/Fig 6K.xlsx
- Figure 6/6J/Fig 6J.xlsx
- Figure 6/6D/Fig 6D.xlsx
- Figure 6/6C/Fig 6C.xlsx
