# Supplementary material for: S1P-S1PR1 signaling impairs CD8+ T cell metabolism and effector function in tumors
Source: EMBO Rep. 2026 Mar 19;27(8):2000–28. doi: 10.1038/s44319-026-00734-3 (PMC13121723; doi:10.1038/s44319-026-00734-3)
Supplement: Supplementary file 6 — Source data Fig. 6 [file 44319_2026_734_MOESM6_ESM.zip › Figure 6/6F/Fig 6F.xlsx]

## Sheet: Sheet1
	Tumor volume in mm3																										Statistical Analysis
Day	WT				WT+αPD1				Pmel				Pmel+αPD1				Pmel+P38I+αPD1				Pmel+P38I						Tukey's multiple comparisons test	Mean Diff.	95.00% CI of diff.	Below threshold?	Summary	Adjusted P Value
10	110.31	99.6616	123.016	118.846	94.27	90.625	123.016	228.655	104.284	63.5065	130.488	290.6	114.27	103.625	143.016	130.505	132.952	106.707	113.132	116.576	148.838	110.31	99.6616	105.659			WT vs. Pmel	508	295.7 to 720.3	Yes	****	<0.0001
12	156.325	165.197	228.971	230.65	124.27	113.625	153.016	265.432	145.059	154.357	243.449	250.56	154.222	113.155	212.616	215.6	157.694	69.1093	61.7984	154.5	266.256	140.4	66.816	67.58			WT+αPD1 vs. Pmel	113.7	-98.56 to 326.0	No	ns	0.6368
14	478.401	309.227	442.481	450.43	180.277	239.062	327.578	240.54	227.812	294.4	210.445	242.43	194.4	130.696	283.966	286.54	198.76	143.65	126.852	130.54	310	172.169	152.1	160.76			Pmel vs. Pmel+αPD1	78.73	-133.5 to 291.0	No	ns	0.8932
16	769.824	646.07	598.23	620.43	402.387	359.613	340.171	356.5	290.74	390.264	290.56	395.43	240.318	236.462	311.272	320.65	432.45	182.67	155.43	160.54	368.108	186.155	173.4	190.56			Pmel vs. Pmel+P38I+αPD1	403.8	191.5 to 616.1	Yes	****	<0.0001
18	1234.54	1140.96	1297.38	1350.54	781.25	644.962	457.306	420.4	450.45	400.43	750.43	790.54	421.412	433.95	495.448	505.43	397.43	136.448	145.119	147.56	414.05	216.65	215.32	213.56			Pmel vs. Pmel+P38I	298	85.77 to 510.3	Yes	**	0.0011
20	1500.77	1687	1745.57	1800.43	793.5	1024.87	587.5	1205.5	695.168	725.931	660.968	770.54	650.576	600.592	700.632	700.43	380.2	128.747	121.748	350.54	475.663	344.962	245.656	267.65
22	1945.77	1975.77	1980.12	2071.43	1035	1470.14	1550.77	1209.6	1024.34	1030	998.45	1054.5	1000.54	900.65	800.65	850.54	273.286	95.429	84.246	96.5	621.144	372.095	313.28	340.65
24	2101.51	2375.77	2323.55	2350.42	1856.66	1900.44	1985.13	1250.54	1045.66	1400.65	1100.65	1550.4	1200.54	1145.32	1050.54	1005.45	190.312	95.429	84.246	80.54	662.156	448.095	375.75	390.56
