# Supplementary material for: S1P-S1PR1 signaling impairs CD8+ T cell metabolism and effector function in tumors
Source: EMBO Rep. 2026 Mar 19;27(8):2000–28. doi: 10.1038/s44319-026-00734-3 (PMC13121723; doi:10.1038/s44319-026-00734-3)
Supplement: Supplementary file 6 — Source data Fig. 6 [file 44319_2026_734_MOESM6_ESM.zip › Figure 6/6H/Fig 6H.xlsx]

## Sheet: Sheet1
						Statistical Analysis
	IFN-γ					IFN-γ
	Pmel	Pmel+αPD1	Pmel+p38I	Pmel+p38I+αPD1		Dunnett's multiple comparisons test	Mean Diff.	95.00% CI of diff.	Below threshold?	Summary	Adjusted P Value
	13.5	12.3	21.2	28.9		Pmel vs. Pmel+αPD1	-2.2	-5.309 to 0.9095	No	ns	0.8707
	10.2	13.9	21.8	27.4		Pmel vs. Pmel+p38I	-8.4	-11.51 to -5.291	Yes	****	<0.0001
	14.8	16.6	20.3	29.4		Pmel vs. Pmel+p38I+αPD1	-16.28	-19.38 to -13.17	Yes	****	<0.0001
	12.5	17	21.3	30.4
						Statistical Analysis
	TNF-α					TNF-α
	Pmel	Pmel+αPD1	Pmel+p38i	Pmel+p38i+αPD1		Dunnett's multiple comparisons test	Mean Diff.	95.00% CI of diff.	Below threshold?	Summary	Adjusted P Value
	40.3	37.7	54.7	78.2		Pmel vs. Pmel+αPD1	-1	-6.695 to 4.695	No	ns	0.9345
	40.6	39.5	54.1	69.8		Pmel vs. Pmel+p38I	-15.95	-21.65 to -10.25	Yes	****	<0.0001
	38.5	41.2	52.4	80.1		Pmel vs. Pmel+p38I+αPD1	-37.05	-42.75 to -31.35	Yes	****	<0.0001
	37.5	42.5	59.5	77
						Statistical Analysis
	GZMB					GZMB
	Pmel	Pmel+αPD1	Pmel+p38i	Pmel+p38I+αPD1		Dunnett's multiple comparisons test	Mean Diff.	95.00% CI of diff.	Below threshold?	Summary	Adjusted P Value
	21.1	22.4	51.6	64.7		Pmel vs. Pmel+αPD1	-1.775	-9.499 to 5.949	No	ns	0.8707
	17	20	44.4	70.8		Pmel vs. Pmel+p38I	-27	-34.72 to -19.28	Yes	****	<0.0001
	20	23.8	52.4	66.8		Pmel vs. Pmel+p38I+αPD1	-49.38	-57.10 to -41.65	Yes	****	<0.0001
	22.5	21.5	40.2	75.8
