# Supplementary material for: S1P-S1PR1 signaling impairs CD8+ T cell metabolism and effector function in tumors
Source: EMBO Rep. 2026 Mar 19;27(8):2000–28. doi: 10.1038/s44319-026-00734-3 (PMC13121723; doi:10.1038/s44319-026-00734-3)
Supplement: Supplementary file 6 — Source data Fig. 6 [file 44319_2026_734_MOESM6_ESM.zip › Figure 6/6G/Fig 6G.xlsx]

## Sheet: Sheet1
	Pmel	Pmel+αPD1	Pmel+αP38i	Pmel+p38i+αPD1			Statistical Analysis
	0.71	0.94	1.23	3.17			Dunnett's multiple comparisons test	Mean Diff.	95.00% CI of diff.	Below threshold?	Summary	Adjusted P Value
	0.59	0.96	1.59	2.99			Pmel vs. Pmel+αPD1	-0.09	-0.4477 to 0.2677	No	ns	0.8398
	0.93	0.83	1.83	3.12			Pmel vs. Pmel+αP38i	-0.775	-1.133 to -0.4173	Yes	***	0.0002
	0.94	0.8	1.62	2.7			Pmel vs. Pmel+p38i+αPD1	-2.203	-2.560 to -1.845	Yes	****	<0.0001
