# Supplementary material for: S1P-S1PR1 signaling impairs CD8+ T cell metabolism and effector function in tumors
Source: EMBO Rep. 2026 Mar 19;27(8):2000–28. doi: 10.1038/s44319-026-00734-3 (PMC13121723; doi:10.1038/s44319-026-00734-3)
Supplement: Supplementary file 6 — Source data Fig. 6 [file 44319_2026_734_MOESM6_ESM.zip › Figure 6/6B/Fig 6B.xlsx]

## Sheet: Sheet1
	Tumor volume (in mm3)									Statistical analysis
Days	Control				p38i					Šídák's multiple comparisons test	Mean Diff.	95.00% CI of diff.	Below threshold?	Summary	Adjusted P Value
10	104.484	165.093	303.705	205.235	157.027	154.244	122.4	134.28		Control vs p38i (Days)
12	251.256	306.56	369.664	313.6	176.682	205.062	126.48	140.25		10	52.64	-192.7 to 298.0	No	ns	0.9981
14	355.008	436.5	338.688	343.188	325.44	231.04	203.35	151.552		12	148.2	-97.17 to 393.5	No	ns	0.5357
16	775	670.942	850	900	388.29	278.842	241.046	254.534		14	140.5	-104.8 to 385.8	No	ns	0.6026
18	1039.36	1309.75	1249.88	1056.76	388.29	328.153	329.465	231.04		16	508.3	263.0 to 753.6	Yes	****	<0.0001
20	1122.49	1400.39	1487	1272.51	400.187	420.708	365.786	388.129		18	844.7	599.4 to 1090	Yes	****	<0.0001
22	1234.82	1634	1600.15	1700	432.765	465.709	0	400.876		20	926.9	681.6 to 1172	Yes	****	<0.0001
24	1869	1789	1943	1948	503.256	504.21	0	430.13		22	1217	972.1 to 1463	Yes	****	<0.0001
										24	1528	1283 to 1773	Yes	****	<0.0001
