# Supplementary material for: S1P-S1PR1 signaling impairs CD8+ T cell metabolism and effector function in tumors
Source: EMBO Rep. 2026 Mar 19;27(8):2000–28. doi: 10.1038/s44319-026-00734-3 (PMC13121723; doi:10.1038/s44319-026-00734-3)
Supplement: Supplementary file 6 — Source data Fig. 6 [file 44319_2026_734_MOESM6_ESM.zip › Figure 6/6L/Fig 6L.xlsx]

## Sheet: Sheet1
	IFN-γ					Statistical Analysis
	Pmelwt	Pmelwt+αPD1	PmelshPerk	PmelshPerk+αPD1		Tukey's multiple comparisons test	Mean Diff.	95.00% CI of diff.	Below threshold?	Summary	Adjusted P Value
	1.91	3.52	42.6	70.2		Pmelwt vs. Pmelwt+αPD1	-1.718	-15.13 to 11.70	No	ns	0.9804
	2.95	3.33	44.6	73.3		Pmelwt vs. PmelshPerk	-37.8	-51.22 to -24.39	Yes	****	<0.0001
	2.7	3.52	48	68.4		Pmelwt vs. PmelshPerk+αPD1	-64.78	-78.19 to -51.36	Yes	****	<0.0001
	1.43	5.49	25	56.2		Pmelwt+αPD1 vs. PmelshPerk	-36.09	-49.50 to -22.67	Yes	****	<0.0001
						Pmelwt+αPD1 vs. PmelshPerk+αPD1	-63.06	-76.48 to -49.64	Yes	****	<0.0001
						PmelshPerk vs. PmelshPerk+αPD1	-26.98	-40.39 to -13.56	Yes	***	0.0003
	TNF-α					Statistical Analysis
	Pmelwt	Pmelwt+αPD1	PmelShPerk	PmelShPerk+αPD1		Tukey's multiple comparisons test	Mean Diff.	95.00% CI of diff.	Below threshold?	Summary	Adjusted P Value
	2.15	2.86	10.9	44.9		Pmelwt vs. Pmelwt+αPD1	-0.5875	-7.416 to 6.241	No	ns	0.9938
	4.77	3.18	11.9	44.1		Pmelwt vs. PmelShPerk	-8.913	-15.74 to -2.084	Yes	*	0.0103
	3.6	11	17.7	46.1		Pmelwt vs. PmelShPerk+αPD1	-41.14	-47.97 to -34.31	Yes	****	<0.0001
	9.93	5.76	15.6	49.9		Pmelwt+αPD1 vs. PmelShPerk	-8.325	-15.15 to -1.497	Yes	*	0.0161
						Pmelwt+αPD1 vs. PmelShPerk+αPD1	-40.55	-47.38 to -33.72	Yes	****	<0.0001
						PmelShPerk vs. PmelShPerk+αPD1	-32.23	-39.05 to -25.40	Yes	****	<0.0001
	GZMB					Statistical Analysis
	Pmelwt	Pmelwt+αPD1	PmelShPerk	PmelShPerk+αPD1		Tukey's multiple comparisons test	Mean Diff.	95.00% CI of diff.	Below threshold?	Summary	Adjusted P Value
	2.03	7.91	23.5	45.6		Pmelwt vs. Pmelwt+αPD1	-2.045	-6.758 to 2.668	No	ns	0.5869
	2.95	2.03	18.6	48		Pmelwt vs. PmelShPerk	-20.67	-25.39 to -15.96	Yes	****	<0.0001
	2.7	4.55	26.6	45.6		Pmelwt vs. PmelShPerk+αPD1	-44.55	-49.26 to -39.83	Yes	****	<0.0001
	1.43	2.8	23.1	48.1		Pmelwt+αPD1 vs. PmelShPerk	-18.63	-23.34 to -13.91	Yes	****	<0.0001
						Pmelwt+αPD1 vs. PmelShPerk+αPD1	-42.5	-47.22 to -37.79	Yes	****	<0.0001
						PmelShPerk vs. PmelShPerk+αPD1	-23.88	-28.59 to -19.16	Yes	****	<0.0001
