# Supplementary material for: S1P-S1PR1 signaling impairs CD8+ T cell metabolism and effector function in tumors
Source: EMBO Rep. 2026 Mar 19;27(8):2000–28. doi: 10.1038/s44319-026-00734-3 (PMC13121723; doi:10.1038/s44319-026-00734-3)
Supplement: Supplementary file 6 — Source data Fig. 6 [file 44319_2026_734_MOESM6_ESM.zip › Figure 6/6K/Fig 6K.xlsx]

## Sheet: Sheet1
	Vβ13+CD8+T cells					Statistical Analysis
	Pmelwt	Pmelwt+αPD1	PmelshPerk	PmelshPerk+αPD1		Tukey's multiple comparisons test	Mean Diff.	95.00% CI of diff.	Below threshold?	Summary	Adjusted P Value
	1.02	1.12	5.04	14.4		Pmelwt vs. Pmelwt+αPD1	0.0225	-3.946 to 3.991	No	ns	>0.9999
	1.91	0.92	6	7.96		Pmelwt vs. PmelshPerk	-4.245	-8.214 to -0.2761	Yes	*	0.0349
	0.6	1	5.92	9.62		Pmelwt vs. PmelshPerk+αPD1	-8.365	-12.33 to -4.396	Yes	***	0.0002
	0.8	1.2	4.35	5.81		Pmelwt+αPD1 vs. PmelshPerk	-4.268	-8.236 to -0.2986	Yes	*	0.0339
						Pmelwt+αPD1 vs. PmelshPerk+αPD1	-8.388	-12.36 to -4.419	Yes	***	0.0002
						PmelshPerk vs. PmelshPerk+αPD1	-4.12	-8.089 to -0.1511	Yes	*	0.0411
