# Supplementary material for: S1P-S1PR1 signaling impairs CD8+ T cell metabolism and effector function in tumors
Source: EMBO Rep. 2026 Mar 19;27(8):2000–28. doi: 10.1038/s44319-026-00734-3 (PMC13121723; doi:10.1038/s44319-026-00734-3)
Supplement: Supplementary file 6 — Source data Fig. 6 [file 44319_2026_734_MOESM6_ESM.zip › Figure 6/6J/Fig 6J.xlsx]

## Sheet: Sheet1
	Tumor volume (in mm3)																					Statistical Analysis
Days	Control+αPD1				Pmelwt				Pmelwt+αPD1				PmelshPerk				PmelshPerk+αPD1					Tukey's multiple comparisons test	Mean Diff.	95.00% CI of diff.	Below threshold?	Summary	Adjusted P Value
3	124.93	111.392	123.576	109.512	109.974	113.481	114.97	92.6194	133.51	141.312	106.168	157.657	90	115.885	133.046	179.345	116.058	126.852	159.528	99.6287
6	364.364	362.882	419.16	496.055	324	317.925	312.743	321.419	262.4	276.399	299.949	333.315	166.635	200.053	208.134	203.935	136.462	149.086	179.479	151.325		Control vs. Control+αPD1	25.59	-56.08 to 107.3	No	ns	0.9434
9	368.55	639.744	594.864	841.406	538.526	523.13	566.231	580.8	486.501	423.2	484.122	621.694	355.653	351.578	401.154	460.032	199.145	319.903	172.714	345.883		Control vs. Pmelwt	195	113.3 to 276.7	Yes	****	<0.0001
12	917.504	938.587	882.812	1058.26	829.786	845.68	978.756	888.822	776.16	694.312	821.14	810.157	543.245	535	589.837	599.209	304.2	478.325	518.404	528.673		Control vs. Pmelwt+αPD1	235	153.3 to 316.6	Yes	****	<0.0001
15	1461.24	1498.57	1304.17	1570.92	1165.34	1123.85	1171.21	1184.42	1146.7	1115.9	1165.22	1021.61	723.078	752.328	828.478	841.706	415.438	597.861	738.1	798.078		Control vs. PmelshPerk	440.9	359.3 to 522.6	Yes	****	<0.0001
18	1956.81	2273.37	2007.72	2223.69	1586.98	1534.75	1752.19	1606.18	1513.12	1563.21	1821.44	1450.13	940.959	972	1099.02	1391.11	667.013	724.338	823.514	1042.73		Control vs. PmelshPerk+αPD1	561.3	479.6 to 643.0	Yes	****	<0.0001
																						Control+αPD1 vs. Pmelwt	169.4	87.76 to 251.1	Yes	****	<0.0001
																						Control+αPD1 vs. Pmelwt+αPD1	209.4	127.7 to 291.0	Yes	****	<0.0001
																						Control+αPD1 vs. PmelshPerk	415.4	333.7 to 497.0	Yes	****	<0.0001
																						Control+αPD1 vs. PmelshPerk+αPD1	535.7	454.1 to 617.4	Yes	****	<0.0001
																						Pmelwt vs. Pmelwt+αPD1	39.94	-41.73 to 121.6	No	ns	0.7156
																						Pmelwt vs. PmelshPerk	245.9	164.3 to 327.6	Yes	****	<0.0001
																						Pmelwt vs. PmelshPerk+αPD1	366.3	284.6 to 448.0	Yes	****	<0.0001
																						Pmelwt+αPD1 vs. PmelshPerk	206	124.3 to 287.7	Yes	****	<0.0001
																						Pmelwt+αPD1 vs. PmelshPerk+αPD1	326.4	244.7 to 408.0	Yes	****	<0.0001
																						PmelshPerk vs. PmelshPerk+αPD1	120.4	38.69 to 202.0	Yes	***	0.0006
