# Supplementary material for: S1P-S1PR1 signaling impairs CD8+ T cell metabolism and effector function in tumors
Source: EMBO Rep. 2026 Mar 19;27(8):2000–28. doi: 10.1038/s44319-026-00734-3 (PMC13121723; doi:10.1038/s44319-026-00734-3)
Supplement: Supplementary file 6 — Source data Fig. 6 [file 44319_2026_734_MOESM6_ESM.zip › Figure 6/6D/Fig 6D.xlsx]

## Sheet: Sheet1
											Statistical Analysis
	Cytokine	Control				p38i					Šídák's multiple comparisons test	Mean Diff.	95.00% CI of diff.	Below threshold?	Summary	Adjusted P Value
	IFNγ	3.45	5.31	4.95	5.04	51.6	57.1	59.5	57.3
	TNF-α	10.9	8.38	9.67	10.3	39.1	35.9	32.9	36.2		Control vs p38i
	GZMB	24	23.1	27.5	28.8	51.3	48.3	45.9	46		IFNγ	-51.69	-56.08 to -47.29	Yes	****	<0.0001
											TNF-α	-26.21	-30.61 to -21.82	Yes	****	<0.0001
											GZMB	-22.03	-26.42 to -17.63	Yes	****	<0.0001
