# Supplementary material for: S1P-S1PR1 signaling impairs CD8+ T cell metabolism and effector function in tumors
Source: EMBO Rep. 2026 Mar 19;27(8):2000–28. doi: 10.1038/s44319-026-00734-3 (PMC13121723; doi:10.1038/s44319-026-00734-3)
Supplement: Supplementary file 7 — Source data Fig. 7 [file 44319_2026_734_MOESM7_ESM.zip]

Archive with 9 entries (4 files):
- Figure 7/
- Figure 7/7D/
- Figure 7/7C/
- Figure 7/7B/
- Figure 7/7E/
- Figure 7/7D/Fig 7D.xlsx
- Figure 7/7C/Fig 7C.xlsx
- Figure 7/7B/Fig 7B.xlsx
- Figure 7/7E/Fig 7E.xlsx
