# Supplementary material for: S1P-S1PR1 signaling impairs CD8+ T cell metabolism and effector function in tumors
Source: EMBO Rep. 2026 Mar 19;27(8):2000–28. doi: 10.1038/s44319-026-00734-3 (PMC13121723; doi:10.1038/s44319-026-00734-3)
Supplement: Supplementary file 7 — Source data Fig. 7 [file 44319_2026_734_MOESM7_ESM.zip › Figure 7/7D/Fig 7D.xlsx]

## Sheet: Sheet1
	% Of PD1+TIM3+ CD8+ T cells							Statistical analysis
	Control	Control+αPD1	GSK	GSK+αPD1	p38i	p38i+αPD1		Šídák's multiple comparisons test	Mean Diff.	95.00% CI of diff.	Below threshold?	Summary	Adjusted P Value
	29.4	28.7	18.8	11	18.3	13.3		Control vs. Control+αPD1	1.05	-3.442 to 5.542	No	ns	0.9909
	27.7	28	24.1	10.1	23.7	12.7		Control vs. GSK	5.425	0.9331 to 9.917	Yes	*	0.0127
	26.1	24.1	24.3	10.5	21.6	11		Control vs. GSK+αPD1	16.33	11.83 to 20.82	Yes	****	<0.0001
	25.2	23.4	19.5	11.5	22	10.5		Control vs. p38i	5.7	1.208 to 10.19	Yes	**	0.0084
								Control vs. p38i+αPD1	15.23	10.73 to 19.72	Yes	****	<0.0001
								GSK vs. GSK+αPD1	10.9	6.408 to 15.39	Yes	****	<0.0001
								p38i vs. p38i+αPD1	9.525	5.033 to 14.02	Yes	****	<0.0001
