# Supplementary material for: S1P-S1PR1 signaling impairs CD8+ T cell metabolism and effector function in tumors
Source: EMBO Rep. 2026 Mar 19;27(8):2000–28. doi: 10.1038/s44319-026-00734-3 (PMC13121723; doi:10.1038/s44319-026-00734-3)
Supplement: Supplementary file 7 — Source data Fig. 7 [file 44319_2026_734_MOESM7_ESM.zip › Figure 7/7C/Fig 7C.xlsx]

## Sheet: Sheet1
	% Of CD8+ T cell							Statistical analysis
	Control	Control+αPD1	GSK	GSK+αPD1	p38i	p38i+αPD1		Dunnett's multiple comparisons test	Mean Diff.	95.00% CI of diff.	Below threshold?	Summary	Adjusted P Value
	15.8	19.9	37.1	32.5	30.8	37.1		Control vs. Control+αPD1	-3.675	-9.943 to 2.593	No	ns	0.3784
	16.2	16.5	32	34	32	35		Control vs. GSK	-14.13	-20.39 to -7.857	Yes	****	<0.0001
	16.7	16	24.1	35	33.5	36		Control vs. GSK+αPD1	-17.95	-24.22 to -11.68	Yes	****	<0.0001
	12	23	24	31	31	36.8		Control vs. p38i	-16.65	-22.92 to -10.38	Yes	****	<0.0001
								Control vs. p38i+αPD1	-21.05	-27.32 to -14.78	Yes	****	<0.0001
