# Supplementary material for: S1P-S1PR1 signaling impairs CD8+ T cell metabolism and effector function in tumors
Source: EMBO Rep. 2026 Mar 19;27(8):2000–28. doi: 10.1038/s44319-026-00734-3 (PMC13121723; doi:10.1038/s44319-026-00734-3)
Supplement: Supplementary file 7 — Source data Fig. 7 [file 44319_2026_734_MOESM7_ESM.zip › Figure 7/7B/Fig 7B.xlsx]

## Sheet: Sheet1
		Tumor volume in mm3
	Days	Control				αPD1				GSK				GSK+αPD1				p38i				p38i+αPD1
	10	57.121	54.8556	65.8556	62.8	75	50.625	60.625	58.5	34	35.7435	45.7435	54.54	50.688	35.448	65.448	68.5	62.426	76.0411	60.0411	80.5	33.0817	43.3944	50.3944	55.5
	13	200	400.4	656.4	350.4	250.222	190.155	200.155	195.8	83.824	93.288	105.288	120.54	120.4	169.701	150.701	175.4	239.062	100.046	160.046	175.43	156.325	175.712	145.712	150.6
	16	600.001	700.04	1000.04	900.4	450.184	1000.79	750.788	950	104.858	561.054	80.0539	95.6	290.544	277.459	200.459	200.3	370.613	350.062	830.062	800.43	200.148	300.351	190.351	200.43
	19	1312.2	1200.9	1350.9	1150	1050.18	900.788	850.788	820.65	300.82	880.665	680.665	650	328.104	400.715	300.715	290.54	1000.96	420.613	900.613	850.43	480.2	514.553	400.553	380.45
	22	1900.2	1200.9	1600.9	1400	1434.44	1800.27	1645.27	1550.34	760.664	500.453	1000.45	950	450.851	600.586	520.586	502.52	1424.87	800.962	700.962	680.54	700.562	650.175	600.175	550.5
	25	1906.08	2334.57	2034.57	1850	1900.8	2007.72	2407.72	2200.23	923.268	1391.11	1400.11	1350	585.062	794.705	434.705	423.54	1500.71	1350.69	1400.69	1350.43	800.438	1100.31	700.306	650
		Statistical analysis
		Tukey's multiple comparisons test	Mean Diff.	95.00% CI of diff.	Below threshold?	Summary	Adjusted P Value
		Control vs. αPD1	61.98	-73.20 to 197.2	No	ns	0.7676
		Control vs. GSK	503.6	368.4 to 638.8	Yes	****	<0.0001
		Control vs. GSK+αPD1	702.2	567.0 to 837.3	Yes	****	<0.0001
		Control vs. p38i	358.4	223.3 to 493.6	Yes	****	<0.0001
		Control vs. p38i+αPD1	627.5	492.3 to 762.6	Yes	****	<0.0001
		αPD1 vs. GSK	441.6	306.5 to 576.8	Yes	****	<0.0001
		αPD1 vs. GSK+αPD1	640.2	505.0 to 775.4	Yes	****	<0.0001
		αPD1 vs. p38i	296.5	161.3 to 431.6	Yes	****	<0.0001
		αPD1 vs. p38i+αPD1	565.5	430.3 to 700.7	Yes	****	<0.0001
		GSK vs. GSK+αPD1	198.5	63.37 to 333.7	Yes	***	0.0006
		GSK vs. p38i	-145.2	-280.4 to -10.01	Yes	*	0.0277
		GSK vs. p38i+αPD1	123.9	-11.32 to 259.0	No	ns	0.0924
		GSK+αPD1 vs. p38i	-343.7	-478.9 to -208.6	Yes	****	<0.0001
		GSK+αPD1 vs. p38i+αPD1	-74.69	-209.9 to 60.49	No	ns	0.5983
		p38i vs. p38i+αPD1	269	133.9 to 404.2	Yes	****	<0.0001
