# Supplementary material for: S1P-S1PR1 signaling impairs CD8+ T cell metabolism and effector function in tumors
Source: EMBO Rep. 2026 Mar 19;27(8):2000–28. doi: 10.1038/s44319-026-00734-3 (PMC13121723; doi:10.1038/s44319-026-00734-3)
Supplement: Supplementary file 7 — Source data Fig. 7 [file 44319_2026_734_MOESM7_ESM.zip › Figure 7/7E/Fig 7E.xlsx]

## Sheet: Sheet1
	IFN-γ production %							Statistical analysis
	Control	Control+αPD1	GSK	GSK+αPD1	p38i	p38i+αPD1		Šídák's multiple comparisons test	Mean Diff.	95.00% CI of diff.	Below threshold?	Summary	Adjusted P Value
	5.26	6.35	21.3	26.5	32	48.9		Control vs. Control+αPD1	-0.085	-6.416 to 6.246	No	ns	>0.9999
	3.47	2.22	18.3	25.2	22.2	37.5		Control vs. GSK	-17.06	-23.39 to -10.73	Yes	****	<0.0001
	2.43	2.03	22.2	24.9	25.8	40.5		Control vs. GSK+αPD1	-22.59	-28.92 to -16.25	Yes	****	<0.0001
	2.6	3.5	20.2	27.5	24.6	39.5		Control vs. p38i	-22.71	-29.04 to -16.38	Yes	****	<0.0001
								Control vs. p38i+αPD1	-38.16	-44.49 to -31.83	Yes	****	<0.0001
								GSK vs. GSK+αPD1	-5.525	-11.86 to 0.8060	No	ns	0.1111
								p38i vs. p38i+αPD1	-15.45	-21.78 to -9.119	Yes	****	<0.0001
	TNF-α production %							Statistical analysis
	Control	Control+αPD1	GSK	GSK+αPD1	p38i	p38i+αPD1		Šídák's multiple comparisons test	Mean Diff.	95.00% CI of diff.	Below threshold?	Summary	Adjusted P Value
	8.85	9.79	22	39.4	12.8	35.3		Control vs. Control+αPD1	0.7425	-8.697 to 10.18	No	ns	>0.9999
	4.8	3.55	18.6	44.6	10.9	42.3		Control vs. GSK	-13.33	-22.77 to -3.890	Yes	**	0.0032
	4.65	3.17	19	43.9	12.3	55.1		Control vs. GSK+αPD1	-36.76	-46.19 to -27.32	Yes	****	<0.0001
	4.98	3.8	17	42.4	11.5	54.3		Control vs. p38i	-6.055	-15.49 to 3.385	No	ns	0.3905
								Control vs. p38i+αPD1	-40.93	-50.37 to -31.49	Yes	****	<0.0001
								GSK vs. GSK+αPD1	-23.43	-32.86 to -13.99	Yes	****	<0.0001
								p38i vs. p38i+αPD1	-34.88	-44.31 to -25.44	Yes	****	<0.0001
	GZMB production %							Statistical analysis
	Control	Control+αPD1	GSK	GSK+αPD1	p38i	p38i+αPD1		Tukey's multiple comparisons test	Mean Diff.	95.00% CI of diff.	Below threshold?	Summary	Adjusted P Value
	12.2	11.6	22.6	50.5	46.3	61		Control vs. Control+αPD1	1.108	-17.30 to 19.52	No	ns	>0.9999
	4.8	3.55	21.4	49.1	45.6	55.7		Control vs. GSK	-23.46	-41.87 to -5.050	Yes	**	0.0083
	4.65	3.17	38.9	75	46.2	73.9		Control vs. GSK+αPD1	-55.64	-74.05 to -37.23	Yes	****	<0.0001
	4.9	3.8	37.5	74.5	47	72		Control vs. p38i	-39.64	-58.05 to -21.23	Yes	****	<0.0001
								Control vs. p38i+αPD1	-59.01	-77.42 to -40.60	Yes	****	<0.0001
								Control+αPD1 vs. GSK	-24.57	-42.98 to -6.158	Yes	**	0.0055
								Control+αPD1 vs. GSK+αPD1	-56.75	-75.16 to -38.33	Yes	****	<0.0001
								Control+αPD1 vs. p38i	-40.75	-59.16 to -22.33	Yes	****	<0.0001
								Control+αPD1 vs. p38i+αPD1	-60.12	-78.53 to -41.71	Yes	****	<0.0001
								GSK vs. GSK+αPD1	-32.18	-50.59 to -13.76	Yes	***	0.0004
								GSK vs. p38i	-16.18	-34.59 to 2.237	No	ns	0.1047
								GSK vs. p38i+αPD1	-35.55	-53.96 to -17.14	Yes	***	0.0001
								GSK+αPD1 vs. p38i	16	-2.412 to 34.41	No	ns	0.1107
								GSK+αPD1 vs. p38i+αPD1	-3.375	-21.79 to 15.04	No	ns	0.991
								p38i vs. p38i+αPD1	-19.38	-37.79 to -0.9628	Yes	*	0.0359
