# Supplementary material for: S1P-S1PR1 signaling impairs CD8+ T cell metabolism and effector function in tumors
Source: EMBO Rep. 2026 Mar 19;27(8):2000–28. doi: 10.1038/s44319-026-00734-3 (PMC13121723; doi:10.1038/s44319-026-00734-3)
Supplement: Supplementary file 8 — Figure EV1 Source Data [file 44319_2026_734_MOESM8_ESM.zip]

Archive with 35 entries (17 files):
- EV1/
- EV1/1H/
- EV1/1O/
- EV1/1F/
- EV1/1A/
- EV1/1G/
- EV1/1N/
- EV1/1I/
- EV1/1L/
- EV1/1K/
- EV1/1B/
- EV1/1E/
- EV1/1P/
- EV1/1D/
- EV1/1C/
- EV1/1J/
- EV1/1M/
- EV1/1Q/
- EV1/1H/EV1H.xlsx
- EV1/1O/EV1O.xlsx
- EV1/1F/EV1F.xlsx
- EV1/1A/1A.xlsx
- EV1/1G/EV1G.xlsx
- EV1/1N/EV1N.xlsx
- EV1/1I/EV1I.xlsx
- EV1/1L/EV1L.xlsx
- EV1/1K/EV1K.xlsx
- EV1/1B/EV1B.xlsx
- EV1/1E/EV1E.xlsx
- EV1/1P/EV1P.xlsx
- EV1/1D/EV1D.xlsx
- EV1/1C/EV1C.xlsx
- EV1/1J/EV1J.xlsx
- EV1/1M/EV1M.xlsx
- EV1/1Q/EV1Q.xlsx
