# Supplementary material for: S1P-S1PR1 signaling impairs CD8+ T cell metabolism and effector function in tumors
Source: EMBO Rep. 2026 Mar 19;27(8):2000–28. doi: 10.1038/s44319-026-00734-3 (PMC13121723; doi:10.1038/s44319-026-00734-3)
Supplement: Supplementary file 8 — Figure EV1 Source Data [file 44319_2026_734_MOESM8_ESM.zip › EV1/1O/EV1O.xlsx]

## Sheet: Sheet1
		S1PR1 MFI			Statistical analysis
		Acute	Chronic			P value	P value summary
		246	453		Chronic	0.0003	***
		281	487		vs.
		306	442		Acute
		290	402
