# Supplementary material for: S1P-S1PR1 signaling impairs CD8+ T cell metabolism and effector function in tumors
Source: EMBO Rep. 2026 Mar 19;27(8):2000–28. doi: 10.1038/s44319-026-00734-3 (PMC13121723; doi:10.1038/s44319-026-00734-3)
Supplement: Supplementary file 8 — Figure EV1 Source Data [file 44319_2026_734_MOESM8_ESM.zip › EV1/1A/1A.xlsx]

## Sheet: Sheet1
		% of PD1+TIM3+ CD8+ T cells			Statistical analysis
		Spleen	Tumor			P value	P value summary
		1.75	55.6		Tumor	0.0012	**
		1.73	54.3		vs.
		2.4	29.9		Spleen
		1.97	31
