# Supplementary material for: S1P-S1PR1 signaling impairs CD8+ T cell metabolism and effector function in tumors
Source: EMBO Rep. 2026 Mar 19;27(8):2000–28. doi: 10.1038/s44319-026-00734-3 (PMC13121723; doi:10.1038/s44319-026-00734-3)
Supplement: Supplementary file 8 — Figure EV1 Source Data [file 44319_2026_734_MOESM8_ESM.zip › EV1/1G/EV1G.xlsx]

## Sheet: Sheet1
	Ki67 MFI
	Acute	Chronic		Statistical analysis
	4040	3122			P value	P value summary
	3947	3244		Chronic	<0.0001	****
	3896	3261		vs.
	3951	3266		Acute
