# Supplementary material for: S1P-S1PR1 signaling impairs CD8+ T cell metabolism and effector function in tumors
Source: EMBO Rep. 2026 Mar 19;27(8):2000–28. doi: 10.1038/s44319-026-00734-3 (PMC13121723; doi:10.1038/s44319-026-00734-3)
Supplement: Supplementary file 8 — Figure EV1 Source Data [file 44319_2026_734_MOESM8_ESM.zip › EV1/1I/EV1I.xlsx]

## Sheet: Sheet1
	% of PD1+Tim3+ CD8+ T cells
	Acute	Chronic		Statistical analysis
	0.23	35.8			P value	P value summary
	0.71	32.6		Chronic	0.0001	***
	0.3	21.8		vs.
	0.46	25.2		Acute
	% of PD1+LAG3+ CD8+ T cells			Statistical analysis
	Acute	Chronic			P value	P value summary
	0.21	42.8		Chronic	<0.0001	****
	0.28	49.8		vs.
	0.37	45.3		Acute
	0.48	44.3
	% of PD1+CTLA4+ CD8+ T cells			Statistical analysis
	Acute	Chronic			P value	P value summary
	0.21	35.4		Chronic	0.0001	***
	0.46	30.8		vs.
	0.54	27.6		Acute
	0.67	45.5
