# Supplementary material for: S1P-S1PR1 signaling impairs CD8+ T cell metabolism and effector function in tumors
Source: EMBO Rep. 2026 Mar 19;27(8):2000–28. doi: 10.1038/s44319-026-00734-3 (PMC13121723; doi:10.1038/s44319-026-00734-3)
Supplement: Supplementary file 8 — Figure EV1 Source Data [file 44319_2026_734_MOESM8_ESM.zip › EV1/1B/EV1B.xlsx]

## Sheet: Sheet1
		% of PD1+TIM3+ CD8+ T cells
		Spleen	Tumor		Statistical analysis
		5.09	22.4			P value	P value summary
		10.3	32.8		Tumor	<0.0001	****
		4.16	34.4		vs.
		6.18	26.6		Spleen
		4.26	30.4
