# Supplementary material for: S1P-S1PR1 signaling impairs CD8+ T cell metabolism and effector function in tumors
Source: EMBO Rep. 2026 Mar 19;27(8):2000–28. doi: 10.1038/s44319-026-00734-3 (PMC13121723; doi:10.1038/s44319-026-00734-3)
Supplement: Supplementary file 8 — Figure EV1 Source Data [file 44319_2026_734_MOESM8_ESM.zip › EV1/1E/EV1E.xlsx]

## Sheet: Sheet1
	IFN-γ production %			Statistical analysis
	Acute	Chronic			P value	P value summary
	53.7	17.4		Chronic	0.0003	***
	49	31.3		vs.
	51.3	29.4		Acute
	52.9	19.8
	TNF-α production %			Statistical analysis
	Acute	Chronic			P value	P value summary
	74.4	12.6		Chronic	<0.0001	****
	62.7	25.2		vs.
	70.4	13.2		Acute
	63.4	11.8
