# Supplementary material for: S1P-S1PR1 signaling impairs CD8+ T cell metabolism and effector function in tumors
Source: EMBO Rep. 2026 Mar 19;27(8):2000–28. doi: 10.1038/s44319-026-00734-3 (PMC13121723; doi:10.1038/s44319-026-00734-3)
Supplement: Supplementary file 8 — Figure EV1 Source Data [file 44319_2026_734_MOESM8_ESM.zip › EV1/1P/EV1P.xlsx]

## Sheet: Sheet1
		pSTAT3 MFI			Statistical analysis
		Spleen	Tumor			P value	P value summary
		2779	16638		Tumor	<0.0001	****
		1906	12414		vs.
		1930	11773		Spleen
		1876	13080
