# Supplementary material for: S1P-S1PR1 signaling impairs CD8+ T cell metabolism and effector function in tumors
Source: EMBO Rep. 2026 Mar 19;27(8):2000–28. doi: 10.1038/s44319-026-00734-3 (PMC13121723; doi:10.1038/s44319-026-00734-3)
Supplement: Supplementary file 8 — Figure EV1 Source Data [file 44319_2026_734_MOESM8_ESM.zip › EV1/1D/EV1D.xlsx]

## Sheet: Sheet1
	% of PD1+Tim3+ CD8+ T cells			Statistical analysis
	Acute	Chronic			P value	P value summary
	0.38	34.7		Chronic	<0.0001	****
	0.26	36.9		vs.
	0.16	39		Acute
	0.17	31.9
	% of PD1+CTLA4+ CD8+ T cells			Statistical analysis
	Acute	Chronic			P value	P value summary
	0.72	24.6		Chronic	0.0001	***
	1.07	21		vs.
	0.58	22.3		Acute
	0.38	14
	% of PD1+LAG3+ CD8+ T cells			Statistical analysis
	Acute	Chronic			P value	P value summary
	1.09	37.1		Chronic	<0.0001	****
	0.89	31.9		vs.
	3.54	35.4		Acute
	0.96	35.9
