# Supplementary material for: S1P-S1PR1 signaling impairs CD8+ T cell metabolism and effector function in tumors
Source: EMBO Rep. 2026 Mar 19;27(8):2000–28. doi: 10.1038/s44319-026-00734-3 (PMC13121723; doi:10.1038/s44319-026-00734-3)
Supplement: Supplementary file 8 — Figure EV1 Source Data [file 44319_2026_734_MOESM8_ESM.zip › EV1/1C/EV1C.xlsx]

## Sheet: Sheet1
		% of PD1+TIM3+ CD8+ T cells			Statistical analysis
		Spleen	Tumor			P value	P value summary
		0.27	56.1		Tumor	<0.0001	****
		0.29	57.1		vs.
		0.3	58		Spleen
		0.38	57
		0.4	65.7
