# Supplementary material for: S1P-S1PR1 signaling impairs CD8+ T cell metabolism and effector function in tumors
Source: EMBO Rep. 2026 Mar 19;27(8):2000–28. doi: 10.1038/s44319-026-00734-3 (PMC13121723; doi:10.1038/s44319-026-00734-3)
Supplement: Supplementary file 8 — Figure EV1 Source Data [file 44319_2026_734_MOESM8_ESM.zip › EV1/1J/EV1J.xlsx]

## Sheet: Sheet1
	IFN-γ production %
	Acute	Chronic		Statistical analysis
	82.5	11.4			P value	P value summary
	85	8.12		Chronic	0.0286	*
	81.6	9.84		vs.
	82.5	9.3		Acute
				Statistical analysis
					P value	P value summary
				Chronic	<0.0001	****
				vs.
				Acute
