# Supplementary material for: S1P-S1PR1 signaling impairs CD8+ T cell metabolism and effector function in tumors
Source: EMBO Rep. 2026 Mar 19;27(8):2000–28. doi: 10.1038/s44319-026-00734-3 (PMC13121723; doi:10.1038/s44319-026-00734-3)
Supplement: Supplementary file 8 — Figure EV1 Source Data [file 44319_2026_734_MOESM8_ESM.zip › EV1/1M/EV1M.xlsx]

## Sheet: Sheet1
	AnnexinV+ CD8+ T cell			Statistical analysis
	Acute	Chronic			P value	P value summary
	14.04	87.2		Chronic	<0.0001	****
	12.27	84.6		vs.
	13.63	82.8		Acute
	12.52	84.3
