# Supplementary material for: S1P-S1PR1 signaling impairs CD8+ T cell metabolism and effector function in tumors
Source: EMBO Rep. 2026 Mar 19;27(8):2000–28. doi: 10.1038/s44319-026-00734-3 (PMC13121723; doi:10.1038/s44319-026-00734-3)
Supplement: Supplementary file 9 — Figure EV2 Source Data [file 44319_2026_734_MOESM9_ESM.zip]

Archive with 11 entries (5 files):
- EV2/
- EV2/2A/
- EV2/2C/
- EV2/2D/
- EV2/2B/
- EV2/2A/2A.xlsx
- EV2/2C/2C.xlsx
- EV2/2D/EV 2D.xlsx
- EV2/2B/2B/
- EV2/2B/2B/4857 MN-1.tif
- EV2/2B/2B/4869 MN-1.tif
