# Supplementary material for: S1P-S1PR1 signaling impairs CD8+ T cell metabolism and effector function in tumors
Source: EMBO Rep. 2026 Mar 19;27(8):2000–28. doi: 10.1038/s44319-026-00734-3 (PMC13121723; doi:10.1038/s44319-026-00734-3)
Supplement: Supplementary file 9 — Figure EV2 Source Data [file 44319_2026_734_MOESM9_ESM.zip › EV2/2A/2A.xlsx]

## Sheet: Sheet1
	2 NBDG MFI			Stistical Analysis
	Control	S1P			P Value	P Value Summary
	1416	1199		S1P	0.0232	*
	1437	1231		vs.
	1545	1340		Control
