# Supplementary material for: S1P-S1PR1 signaling impairs CD8+ T cell metabolism and effector function in tumors
Source: EMBO Rep. 2026 Mar 19;27(8):2000–28. doi: 10.1038/s44319-026-00734-3 (PMC13121723; doi:10.1038/s44319-026-00734-3)
Supplement: Supplementary file 9 — Figure EV2 Source Data [file 44319_2026_734_MOESM9_ESM.zip › EV2/2C/2C.xlsx]

## Sheet: Sheet1
										Statistical Analysis
Gene Name	Control				S1P					Šídák's multiple comparisons test	Mean Diff.	95.00% CI of diff.	Below threshold?	Summary	Adjusted P Value
Opa	1.14	1.34	1	1.14	0.3	0.71	0.57	0.63
Mfn1	1	1	1.09	1	0.69	0.49	0.87	0.63		Control vs S1P
Mfn2	1	1.2	1	1	0.87	0.95	0.64	0.59		OPA	0.6333	-0.2526 to 1.519	No	ns	0.2267
Drp1	1	1.33	1	1	1.6	1.65	1.77	1.74		MFN-1	0.3133	-0.5726 to 1.199	No	ns	0.8058
										MFN-2	0.06667	-0.8193 to 0.9526	No	ns	0.9993
										DRP1	-0.3833	-1.269 to 0.5026	No	ns	0.671
