# Supplementary material for: S1P-S1PR1 signaling impairs CD8+ T cell metabolism and effector function in tumors
Source: EMBO Rep. 2026 Mar 19;27(8):2000–28. doi: 10.1038/s44319-026-00734-3 (PMC13121723; doi:10.1038/s44319-026-00734-3)
Supplement: Supplementary file 9 — Figure EV2 Source Data [file 44319_2026_734_MOESM9_ESM.zip › EV2/2D/EV 2D.xlsx]

## Sheet: Sheet1
				Statistical Analysis
	Luminescence				P Value	P Value Summary
	Control	S1P		S1P	0.0002	***
	714400	552800		vs.
	725000	583600		Control
	707900	548700
