# Supplementary material for: S1P-S1PR1 signaling impairs CD8+ T cell metabolism and effector function in tumors
Source: EMBO Rep. 2026 Mar 19;27(8):2000–28. doi: 10.1038/s44319-026-00734-3 (PMC13121723; doi:10.1038/s44319-026-00734-3)
Supplement: Supplementary file 10 — Figure EV3 Source Data [file 44319_2026_734_MOESM10_ESM.zip]

Archive with 7 entries (4 files):
- EV3/
- EV3/3B/
- EV3/3A/
- EV3/3B/EV3B.xlsx
- EV3/3A/Sphk1 new.jpg
- EV3/3A/Ladder .jpg
- EV3/3A/a-tubulin.jpg
