# Supplementary material for: S1P-S1PR1 signaling impairs CD8+ T cell metabolism and effector function in tumors
Source: EMBO Rep. 2026 Mar 19;27(8):2000–28. doi: 10.1038/s44319-026-00734-3 (PMC13121723; doi:10.1038/s44319-026-00734-3)
Supplement: Supplementary file 10 — Figure EV3 Source Data [file 44319_2026_734_MOESM10_ESM.zip › EV3/3B/EV3B.xlsx]

## Sheet: Sheet1
	S1PR1 MFI			Statistical Analysis
	Control	W146			P value	P value summary
	3403	1609		W146	<0.0001	****
	3527	1587		vs.
	3240	1767		Control
	3067	1875
