# Supplementary material for: S1P-S1PR1 signaling impairs CD8+ T cell metabolism and effector function in tumors
Source: EMBO Rep. 2026 Mar 19;27(8):2000–28. doi: 10.1038/s44319-026-00734-3 (PMC13121723; doi:10.1038/s44319-026-00734-3)
Supplement: Supplementary file 11 — Figure EV4 Source Data [file 44319_2026_734_MOESM11_ESM.zip]

Archive with 5 entries (2 files):
- EV4/
- EV4/4B/
- EV4/4A/
- EV4/4B/EV 4B.xlsx
- EV4/4A/EV 4A.xlsx
