# Supplementary material for: S1P-S1PR1 signaling impairs CD8+ T cell metabolism and effector function in tumors
Source: EMBO Rep. 2026 Mar 19;27(8):2000–28. doi: 10.1038/s44319-026-00734-3 (PMC13121723; doi:10.1038/s44319-026-00734-3)
Supplement: Supplementary file 11 — Figure EV4 Source Data [file 44319_2026_734_MOESM11_ESM.zip › EV4/4B/EV 4B.xlsx]

## Sheet: Sheet1
	p-JNK			Statistical Analysis
	Control	S1P			P value	P value summary
	1.17	1.2		S1P	0.3101	ns
	1.14	1.1		vs.
	1.2	1		Control
