# Supplementary material for: S1P-S1PR1 signaling impairs CD8+ T cell metabolism and effector function in tumors
Source: EMBO Rep. 2026 Mar 19;27(8):2000–28. doi: 10.1038/s44319-026-00734-3 (PMC13121723; doi:10.1038/s44319-026-00734-3)
Supplement: Supplementary file 11 — Figure EV4 Source Data [file 44319_2026_734_MOESM11_ESM.zip › EV4/4A/EV 4A.xlsx]

## Sheet: Sheet1
	p-ERK			Statistical Analysis
	Control	S1P			P value	P value summary
	0.94	1.05		S1P	0.1627	ns
	0.89	0.95		vs.
	0.98	1.01		Control
