# Supplementary material for: S1P-S1PR1 signaling impairs CD8+ T cell metabolism and effector function in tumors
Source: EMBO Rep. 2026 Mar 19;27(8):2000–28. doi: 10.1038/s44319-026-00734-3 (PMC13121723; doi:10.1038/s44319-026-00734-3)
Supplement: Supplementary file 12 — Figure EV5 Source Data [file 44319_2026_734_MOESM12_ESM.zip]

Archive with 7 entries (3 files):
- EV5/
- EV5/5A/
- EV5/5C/
- EV5/5B/
- EV5/5A/EV 5A.xlsx
- EV5/5C/EV 5C.xlsx
- EV5/5B/EV 5B.xlsx
