# Supplementary material for: S1P-S1PR1 signaling impairs CD8+ T cell metabolism and effector function in tumors
Source: EMBO Rep. 2026 Mar 19;27(8):2000–28. doi: 10.1038/s44319-026-00734-3 (PMC13121723; doi:10.1038/s44319-026-00734-3)
Supplement: Supplementary file 12 — Figure EV5 Source Data [file 44319_2026_734_MOESM12_ESM.zip › EV5/5A/EV 5A.xlsx]

## Sheet: Sheet1
	p-p38 MFI			Statistical Analysis
	Spleen	Tumor			P Value	P Value Summary
	2658	3868		Tumor	0.0004	***
	2779	3712		vs.
	2798	3823		Spleen
	2222	3494
