# Supplementary material for: S1P-S1PR1 signaling impairs CD8+ T cell metabolism and effector function in tumors
Source: EMBO Rep. 2026 Mar 19;27(8):2000–28. doi: 10.1038/s44319-026-00734-3 (PMC13121723; doi:10.1038/s44319-026-00734-3)
Supplement: Supplementary file 12 — Figure EV5 Source Data [file 44319_2026_734_MOESM12_ESM.zip › EV5/5C/EV 5C.xlsx]

## Sheet: Sheet1
	PD1+Tim3+CD8+ T cells					Statistical Analysis
	Pmelwt	Pmelwt+αPD1	PmelshPerk	PmelshPerk+αPD1		Tukey's multiple comparisons test	Mean Diff.	95.00% CI of diff.	Below threshold?	Summary	Adjusted P Value
	57.2	46.6	11.1	9.24		Pmelwt vs. Pmelwt+αPD1	-5.875	-22.21 to 10.46	No	ns	0.7145
	44.7	50.9	7.5	5.99		Pmelwt vs. PmelshPerk	30.85	14.52 to 47.18	Yes	***	0.0006
	41.5	46.8	9.8	11.7		Pmelwt vs. PmelshPerk+αPD1	36.7	20.36 to 53.03	Yes	***	0.0001
	39.6	62.2	31.2	9.29		Pmelwt+αPD1 vs. PmelshPerk	36.73	20.39 to 53.06	Yes	***	0.0001
						Pmelwt+αPD1 vs. PmelshPerk+αPD1	42.57	26.24 to 58.90	Yes	****	<0.0001
						PmelshPerk vs. PmelshPerk+αPD1	5.845	-10.49 to 22.18	No	ns	0.7176
