# Supplementary material for: S1P-S1PR1 signaling impairs CD8+ T cell metabolism and effector function in tumors
Source: EMBO Rep. 2026 Mar 19;27(8):2000–28. doi: 10.1038/s44319-026-00734-3 (PMC13121723; doi:10.1038/s44319-026-00734-3)
Supplement: Supplementary file 12 — Figure EV5 Source Data [file 44319_2026_734_MOESM12_ESM.zip › EV5/5B/EV 5B.xlsx]

## Sheet: Sheet1
	% of PD1+Tim3+CD8+ T cells			Statistical Analysis
	Control	p38i			P Value	P Value Summary
	60.2	39.8		p38i	0.0055	**
	61.9	39.9		vs.
	48.9	41.8		Control
	49.5	40.2
